# Supplementary material for: Graph-based molecular Pareto optimisation
Source: Chem Sci. 2022 Jun 2;13(25):7526–35. doi: 10.1039/d2sc00821a (PMC9241971; doi:10.1039/d2sc00821a)
Supplement: SC-013-D2SC00821A-s001 [file SC-013-D2SC00821A-s001.csv]

	generation	fraction	max geometric mean	dominated hypervolume	internal similarity	fitness calls (cumulative)	objective	fitness calls	objective_names	Algorithm
0	1	1.4	0.862842943196097	0.5658345533905094	0.5007542900245144	254	0	254.0		NSGA3
1	2	1.4	0.862842943196097	0.5761953933788626	0.5025948292130591	413	0	159.0		NSGA3
2	3	1.4	0.862842943196097	0.5785498444394164	0.5029011416384394	549	0	136.0		NSGA3
3	4	1.4	0.864993245988064	0.5908195655488988	0.4986313300982953	672	0	123.0		NSGA3
4	5	1.4	0.8651541727612999	0.6059450032939504	0.5047755789999375	807	0	135.0		NSGA3
5	6	1.4	0.8723091325629723	0.6263362422265453	0.5015617268678872	970	0	163.0		NSGA3
6	7	1.4	0.8723091325629723	0.6426185162458989	0.5066458049324576	1099	0	129.0		NSGA3
7	8	1.4	0.8801593378069826	0.6727674009314404	0.5033017692499377	1229	0	130.0		NSGA3
8	9	1.4	0.8801593378069826	0.6818026682784666	0.5060545533986642	1389	0	160.0		NSGA3
9	10	1.4	0.8801593378069826	0.686301485162092	0.5034611786716557	1512	0	123.0		NSGA3
10	11	1.4	0.8854852593295083	0.7021178590129273	0.504603620474407	1686	0	174.0		NSGA3
11	12	1.4	0.8854852593295083	0.7342642103087281	0.5028281949278965	1788	0	102.0		NSGA3
12	13	1.4	0.8854852593295083	0.7401553214007667	0.5036272495174046	1906	0	118.0		NSGA3
13	14	1.4	0.8854852593295083	0.742658790279744	0.5044589959463673	1996	0	90.0		NSGA3
14	15	1.4	0.8855693370471018	0.7433221455177091	0.5050744038353776	2116	0	120.0		NSGA3
15	16	1.4	0.8855693370471018	0.7439705768177095	0.5046629529949302	2222	0	106.0		NSGA3
16	17	1.4	0.8855693370471018	0.7481795198303773	0.5065976387398193	2350	0	128.0		NSGA3
17	18	1.4	0.8855693370471018	0.7251213322846075	0.5061461164128167	2510	0	160.0		NSGA3
18	19	1.4	0.8855693370471018	0.7741826889313008	0.5059157520776502	2641	0	131.0		NSGA3
19	20	1.4	0.89947869201131	0.7771379450886504	0.5067597308683895	2789	0	148.0		NSGA3
20	21	1.4	0.8855693370471018	0.7669876941374412	0.5059088617168789	2901	0	112.0		NSGA3
21	22	1.4	0.8855693370471018	0.7883034495838834	0.5035506475630357	3011	0	110.0		NSGA3
22	23	1.4	0.8855693370471018	0.7710887138566223	0.5008892355694228	3132	0	121.0		NSGA3
23	24	1.4	0.8855693370471018	0.7710305997731869	0.5022680668613683	3215	0	83.0		NSGA3
24	25	1.4	0.8855693370471018	0.7729039564676002	0.5048684128662975	3302	0	87.0		NSGA3
25	26	1.4	0.8859333933392161	0.7815969687523713	0.5034005116366133	3397	0	95.0		NSGA3
26	27	1.4	0.8859333933392161	0.7952466151205717	0.5057480265630874	3484	0	87.0		NSGA3
27	28	1.4	0.8859333933392161	0.7944628414352699	0.5054616588419406	3546	0	62.0		NSGA3
28	29	1.4	0.8859333933392161	0.8216702962256723	0.5044857768052516	3650	0	104.0		NSGA3
29	30	1.4	0.9114070494496463	0.828718893785719	0.5058391410811829	3730	0	80.0		NSGA3
30	31	1.4	0.9114070494496463	0.8296127221939654	0.5032755178437734	3848	0	118.0		NSGA3
31	32	1.4	0.9114070494496463	0.8372275893815719	0.5052530150441378	3994	0	146.0		NSGA3
32	33	1.4	0.9114070494496463	0.8434448164059074	0.504912732295329	4124	0	130.0		NSGA3
33	34	1.4	0.9114070494496463	0.8331752211787962	0.5058299899699098	4259	0	135.0		NSGA3
34	35	1.4	0.9114070494496463	0.8335058541286913	0.5070345645121038	4331	0	72.0		NSGA3
35	36	1.4	0.9114070494496463	0.8350926929434372	0.5072603764177989	4427	0	96.0		NSGA3
36	37	1.4	0.9114070494496463	0.8412166767608475	0.5050578481717503	4549	0	122.0		NSGA3
37	38	1.4	0.9114070494496463	0.8369617527306894	0.5066317952549972	4650	0	101.0		NSGA3
38	39	1.4	0.9114070494496463	0.8436334336345708	0.5073808782310806	4751	0	101.0		NSGA3
39	40	1.4	0.9114070494496463	0.8438616701883073	0.5026088298857672	4875	0	124.0		NSGA3
40	41	1.4	0.9114070494496463	0.8470337500955559	0.5039520178538218	4985	0	110.0		NSGA3
41	42	1.4	0.9114070494496463	0.8524833551090818	0.5042964886251236	5077	0	92.0		NSGA3
42	43	1.4	0.9114070494496463	0.8515371838722599	0.5027537128712871	5149	0	72.0		NSGA3
43	44	1.4	0.9114070494496463	0.8547153102193997	0.506751316196965	5270	0	121.0		NSGA3
44	45	1.4	0.9114070494496463	0.8907109866539388	0.5061781520870474	5375	0	105.0		NSGA3
45	46	1.4	0.9114070494496463	0.8638340973091864	0.5044599217986315	5492	0	117.0		NSGA3
46	47	1.4	0.9114070494496463	0.8422216212045517	0.5066886567711196	5570	0	78.0		NSGA3
47	48	1.4	0.917321446526087	0.9004134692630845	0.5073242782312096	5683	0	113.0		NSGA3
48	49	1.4	0.917321446526087	0.9045065380005493	0.508648431214803	5771	0	88.0		NSGA3
49	50	1.4	0.917321446526087	0.9148594763361828	0.5048453799148201	5907	0	136.0		NSGA3
50	51	1.4	0.917321446526087	0.9310532872520216	0.5047361299052774	6026	0	119.0		NSGA3
51	52	1.4	0.923934976546046	0.9360702003527436	0.5070527097253155	6132	0	106.0		NSGA3
52	53	1.4	0.9250629375821116	0.936917482862643	0.507011217948718	6259	0	127.0		NSGA3
53	54	1.4	0.9250629375821116	0.9378256650103663	0.5091675383006213	6351	0	92.0		NSGA3
54	55	1.4	0.9250629375821116	0.9382372974596516	0.5120865533230293	6482	0	131.0		NSGA3
55	56	1.4	0.9250629375821116	0.939056565639506	0.5090167453842851	6591	0	109.0		NSGA3
56	57	1.4	0.9250629375821116	0.939056565639506	0.5093183911575069	6703	0	112.0		NSGA3
57	58	1.4	0.9250629375821116	0.9426269465796252	0.5054639804639806	6809	0	106.0		NSGA3
58	59	1.4	0.9250629375821116	0.9436614970705834	0.5107844337025026	6903	0	94.0		NSGA3
59	60	1.4	0.9250629375821116	0.94371415489162	0.5116745210845217	7042	0	139.0		NSGA3
60	61	1.4	0.926242559725616	0.9494800187362276	0.5108090753424657	7168	0	126.0		NSGA3
61	62	1.4	0.930959916459025	0.9499964870562518	0.5074888658410103	7282	0	114.0		NSGA3
62	63	1.4	0.930959916459025	0.9500033219741392	0.508183705875168	7413	0	131.0		NSGA3
63	64	1.4	0.930959916459025	0.9500034321599276	0.5096443270471158	7526	0	113.0		NSGA3
64	65	1.4	0.930959916459025	0.9432770998792066	0.5092717052605853	7619	0	93.0		NSGA3
65	66	1.4	0.930959916459025	0.9422866405708252	0.5086837294332723	7740	0	121.0		NSGA3
66	67	1.4	0.930959916459025	0.9420828930717948	0.5146222955628896	7816	0	76.0		NSGA3
67	68	1.4	0.9250629375821116	0.94151048742858	0.5132671755725191	7917	0	101.0		NSGA3
68	69	1.4	0.9250629375821116	0.9406836089772008	0.5132534495279593	7999	0	82.0		NSGA3
69	70	1.4	0.9250629375821116	0.902219208913064	0.5067686250757117	8072	0	73.0		NSGA3
70	71	1.4	0.9250629375821116	0.9038029748212272	0.5127381684081131	8159	0	87.0		NSGA3
71	72	1.4	0.9250629375821116	0.903612710141784	0.5136956921379987	8229	0	70.0		NSGA3
72	73	1.4	0.9258256331647718	0.9041992992862928	0.504789677263387	8289	0	60.0		NSGA3
73	74	1.4	0.9258256331647718	0.9055703152650616	0.5112534309240622	8373	0	84.0		NSGA3
74	75	1.4	0.9258256331647718	0.9055703152650616	0.5112534309240622	8443	0	70.0		NSGA3
75	76	1.4	0.9250629375821116	0.9408377375248016	0.5127071653009673	8506	0	63.0		NSGA3
76	77	1.4	0.9250629375821116	0.9400824282912968	0.5015425564091707	8601	0	95.0		NSGA3
77	78	1.4	0.9250629375821116	0.9402277736081732	0.5029837634799467	8679	0	78.0		NSGA3
78	79	1.4	0.9250629375821116	0.9012628489792333	0.5127430534257499	8765	0	86.0		NSGA3
79	80	1.4	0.9250629375821116	0.9082833415660968	0.5137034327175173	8860	0	95.0		NSGA3
80	81	1.4	0.9250629375821116	0.914008027889912	0.5134611894246476	8955	0	95.0		NSGA3
81	82	1.4	0.9250629375821116	0.9140479810820358	0.5143953643589587	9008	0	53.0		NSGA3
82	83	1.4	0.9250629375821116	0.9129415714196244	0.5132723042067234	9069	0	61.0		NSGA3
83	84	1.4	0.9255776102094968	0.9165094850324303	0.5137251345305036	9119	0	50.0		NSGA3
84	85	1.4	0.9255776102094968	0.9165094850324303	0.5137251345305036	9172	0	53.0		NSGA3
85	86	1.4	0.9255776102094968	0.9459867212883016	0.5111570499179182	9253	0	81.0		NSGA3
86	87	1.4	0.9255776102094968	0.9462598214544228	0.5122873345935728	9295	0	42.0		NSGA3
87	88	1.4	0.9255776102094968	0.9457366018460228	0.5051085182274349	9352	0	57.0		NSGA3
88	89	1.4	0.9255776102094968	0.9041229372308396	0.5171176897929531	9448	0	96.0		NSGA3
89	90	1.4	0.9255776102094968	0.9036123043308584	0.5157740935114504	9509	0	61.0		NSGA3
90	91	1.4	0.9255776102094968	0.8990356992178719	0.5137748586024449	9550	0	41.0		NSGA3
91	92	1.4	0.9255776102094968	0.896053691481194	0.5089848484848485	9616	0	66.0		NSGA3
92	93	1.4	0.9255776102094968	0.8692388767026645	0.5086259079903147	9675	0	59.0		NSGA3
93	94	1.4	0.9255776102094968	0.8697510285883739	0.5152113970588235	9739	0	64.0		NSGA3
94	95	1.4	0.9255776102094968	0.9390627048814986	0.5129790993845591	9781	0	42.0		NSGA3
95	96	1.4	0.9255776102094968	0.9307731702910984	0.5146069134291832	9838	0	57.0		NSGA3
96	97	1.4	0.9255776102094968	0.8791143081558874	0.508131310077988	9891	0	53.0		NSGA3
97	98	1.4	0.9255776102094968	0.9424993318071132	0.5139585473442504	9925	0	34.0		NSGA3
98	99	1.4	0.9255776102094968	0.8788518698524254	0.4938895105718829	9955	0	30.0		NSGA3
99	100	1.4	0.9255776102094968	0.912941565367714	0.5071105072463767	9988	0	33.0		NSGA3
100	101	1.4	0.9255776102094968	0.9197240329503208	0.4967326085665063	10052	0	64.0		NSGA3
101	102	1.4	0.9255776102094968	0.9222624304805784	0.5141466658605889	10106	0	54.0		NSGA3
102	103	1.4	0.9262922844156845	0.944359033131332	0.5162331784442701	10223	0	117.0		NSGA3
103	104	1.4	0.9262922844156845	0.944359033131332	0.5162331784442701	10281	0	58.0		NSGA3
104	105	1.4	0.9470161212295832	0.9763684740856986	0.5143195913900036	10345	0	64.0		NSGA3
105	106	1.4	0.9470161212295832	0.9764262345734254	0.513694479791553	10474	0	129.0		NSGA3
106	107	1.4	0.9538354424375292	0.9777649208224776	0.5146933300816974	10594	0	120.0		NSGA3
107	108	1.4	0.9538354424375292	0.9780008577712984	0.5126499021047479	10683	0	89.0		NSGA3
108	109	1.4	0.9538354424375292	0.9780595361036026	0.511708200343727	10828	0	145.0		NSGA3
109	110	1.4	0.9538354424375292	0.9783741546904012	0.5133044173741849	10922	0	94.0		NSGA3
110	111	1.4	0.9592142105252442	0.9619600289060364	0.5075776131284061	11010	0	88.0		NSGA3
111	112	1.4	0.9592142105252442	0.9738421261543616	0.5132368404775159	11081	0	71.0		NSGA3
112	113	1.4	0.9592142105252442	0.9760002857489766	0.5115228613569321	11168	0	87.0		NSGA3
113	114	1.4	0.9592142105252442	0.9762713439951404	0.5164020510286031	11299	0	131.0		NSGA3
114	115	1.4	0.9592142105252442	0.9778027515028564	0.5114878977761396	11383	0	84.0		NSGA3
115	116	1.4	0.9592142105252442	0.978184900395804	0.5105382124747999	11479	0	96.0		NSGA3
116	117	1.4	0.9592142105252442	0.9786729806363152	0.5120739510274394	11568	0	89.0		NSGA3
117	118	1.4	0.9592142105252442	0.9773836867717022	0.5156871139379854	11634	0	66.0		NSGA3
118	119	1.4	0.9592142105252442	0.9769642404135632	0.5138035867829505	11688	0	54.0		NSGA3
119	120	1.4	0.9592142105252442	0.9769642404135632	0.5138035867829505	11748	0	60.0		NSGA3
120	121	1.4	0.9592142105252442	0.9763125244046208	0.5126671574039995	11859	0	111.0		NSGA3
121	122	1.4	0.9599003123895006	0.9689774298308736	0.508931865699176	11932	0	73.0		NSGA3
122	123	1.4	0.9592142105252442	0.968990804579364	0.5053803339517625	12016	0	84.0		NSGA3
123	124	1.4	0.9592142105252442	0.9752683989699534	0.5150260513583923	12108	0	92.0		NSGA3
124	125	1.4	0.9592142105252442	0.9760930493586611	0.5128362232706329	12207	0	99.0		NSGA3
125	126	1.4	0.9549635071021728	0.9692241527586456	0.5135738937507703	12338	0	131.0		NSGA3
126	127	1.4	0.9549635071021728	0.9759291811131025	0.516062144095073	12439	0	101.0		NSGA3
127	128	1.4	0.9549635071021728	0.974669284265226	0.5160671536431158	12506	0	67.0		NSGA3
128	129	1.4	0.9552239699110175	0.9792727201848296	0.5159695700381914	12574	0	68.0		NSGA3
129	130	1.4	0.9552239699110175	0.9803312729801616	0.5160679073206803	12679	0	105.0		NSGA3
130	131	1.4	0.9552239699110175	0.9813296400497162	0.5150593105152601	12772	0	93.0		NSGA3
131	132	1.4	0.9552239699110175	0.9817387237186987	0.5150169596053037	12881	0	109.0		NSGA3
132	133	1.4	0.9549635071021728	0.9783276364434624	0.5157504256871808	12962	0	81.0		NSGA3
133	134	1.4	0.9549635071021728	0.9817522256477458	0.5159587341925335	13104	0	142.0		NSGA3
134	135	1.4	0.9549635071021728	0.9806316463881882	0.5080503068230148	13175	0	71.0		NSGA3
135	136	1.4	0.9549635071021728	0.976573381520778	0.5108536585365854	13245	0	70.0		NSGA3
136	137	1.4	0.9549635071021728	0.9682403494383124	0.5150753768844221	13351	0	106.0		NSGA3
137	138	1.4	0.9549635071021728	0.962080748062457	0.5099296205630355	13465	0	114.0		NSGA3
138	139	1.4	0.9549635071021728	0.9602232276744568	0.5101453758119394	13568	0	103.0		NSGA3
139	140	1.4	0.9549635071021728	0.9604948135350608	0.505909510618652	13688	0	120.0		NSGA3
140	141	1.4	0.9549635071021728	0.9701886025585916	0.511202320701148	13816	0	128.0		NSGA3
141	142	1.4	0.9549635071021728	0.9703682577450862	0.5083045196344776	13901	0	85.0		NSGA3
142	143	1.4	0.9549635071021728	0.9643430915398186	0.5048504942592251	13974	0	73.0		NSGA3
143	144	1.4	0.9549635071021728	0.9643757424786638	0.50778739184178	14098	0	124.0		NSGA3
144	145	1.4	0.9549635071021728	0.9601469049517632	0.512369952935348	14183	0	85.0		NSGA3
145	146	1.4	0.9549635071021728	0.9628143791834892	0.5092081877796164	14275	0	92.0		NSGA3
146	147	1.4	0.9549635071021728	0.963006932007348	0.5113511198139762	14358	0	83.0		NSGA3
147	148	1.4	0.9549635071021728	0.9719913196797269	0.5115134576827267	14443	0	85.0		NSGA3
148	149	1.4	0.9549635071021728	0.9744489595217538	0.5107323617293738	14556	0	113.0		NSGA3
149	1	1.4	0.5551287049312188	0.1185280532556149	0.5011338230597253	276	2	276.0		NSGA3
150	2	1.4	0.5735677905082295	0.1697578260633236	0.501979911145451	429	2	153.0		NSGA3
151	3	1.4	0.6219229598572845	0.1990786436979835	0.5003241070849809	599	2	170.0		NSGA3
152	4	1.4	0.6643412219608403	0.2405244794517939	0.5016548770199234	744	2	145.0		NSGA3
153	5	1.4	0.6883782905560983	0.3550858077246592	0.4977661352532784	897	2	153.0		NSGA3
154	6	1.4	0.7055283087742867	0.3940685919058136	0.5052493862256106	1062	2	165.0		NSGA3
155	7	1.4	0.7808020392278056	0.4273817942889428	0.5099265179837567	1229	2	167.0		NSGA3
156	8	1.4	0.7808020392278056	0.424085335696216	0.5120980733294671	1352	2	123.0		NSGA3
157	9	1.4	0.7808020392278056	0.418365520178046	0.5081750885098165	1449	2	97.0		NSGA3
158	10	1.4	0.7109366327725385	0.4145215902868634	0.5098455848958672	1530	2	81.0		NSGA3
159	11	1.4	0.7141908233233811	0.4274613328420631	0.507153589860848	1670	2	140.0		NSGA3
160	12	1.4	0.7175379011005159	0.4342246848666998	0.5061059007424775	1778	2	108.0		NSGA3
161	13	1.4	0.7648825694214558	0.478341791528674	0.5045846113685309	1932	2	154.0		NSGA3
162	14	1.4	0.7723592336236217	0.4842817048109499	0.5036575850185318	2073	2	141.0		NSGA3
163	15	1.4	0.7723592336236217	0.4829364352479554	0.5048981445439211	2184	2	111.0		NSGA3
164	16	1.4	0.7723592336236217	0.495193520777681	0.5060217685322342	2321	2	137.0		NSGA3
165	17	1.4	0.7693862834204833	0.5040984328056646	0.5077842960288809	2456	2	135.0		NSGA3
166	18	1.4	0.7862785839506278	0.5057286287143953	0.5057760567925138	2597	2	141.0		NSGA3
167	19	1.4	0.7862785839506278	0.5033168109566873	0.5094630567458771	2710	2	113.0		NSGA3
168	20	1.4	0.7810142730513452	0.4975587819056318	0.507057686110216	2815	2	105.0		NSGA3
169	21	1.4	0.7810142730513452	0.5092332005131484	0.5061484620818082	2913	2	98.0		NSGA3
170	22	1.4	0.7841496726809798	0.51612781546309	0.5095917443064182	3051	2	138.0		NSGA3
171	23	1.4	0.7810142730513452	0.514783404308255	0.5124895113922416	3214	2	163.0		NSGA3
172	24	1.4	0.7810142730513452	0.4976943102770484	0.5101998334721065	3333	2	119.0		NSGA3
173	25	1.4	0.7810142730513452	0.4980606965537675	0.5118374558303888	3450	2	117.0		NSGA3
174	26	1.4	0.8005263843772001	0.5198004897280804	0.5107657801986543	3569	2	119.0		NSGA3
175	27	1.4	0.8093313288666872	0.5449505033767899	0.5078481012658228	3715	2	146.0		NSGA3
176	28	1.4	0.8093313288666872	0.5541203112974876	0.5105143146693691	3832	2	117.0		NSGA3
177	29	1.4	0.8093313288666872	0.5549870857568255	0.507865980028889	3954	2	122.0		NSGA3
178	30	1.4	0.8150847015668935	0.5538284901911236	0.5104153575468141	4063	2	109.0		NSGA3
179	31	1.4	0.8150847015668935	0.5478353515401003	0.5079962073324905	4202	2	139.0		NSGA3
180	32	1.4	0.8150847015668935	0.5469630650760202	0.5067293685477231	4342	2	140.0		NSGA3
181	33	1.4	0.8052656386175747	0.5626594703049906	0.5104548905478933	4457	2	115.0		NSGA3
182	34	1.4	0.8052656386175747	0.564344422244356	0.515627965833597	4590	2	133.0		NSGA3
183	35	1.4	0.8418887456883024	0.5784979309159366	0.5178280995871387	4683	2	93.0		NSGA3
184	36	1.4	0.8418887456883024	0.5880557541865501	0.5156190596882524	4813	2	130.0		NSGA3
185	37	1.4	0.8418887456883024	0.5985678668272514	0.5120343839541548	5001	2	188.0		NSGA3
186	38	1.4	0.8418887456883024	0.5989395391644401	0.5137603043753963	5135	2	134.0		NSGA3
187	39	1.4	0.8418887456883024	0.6045962584090759	0.5155903415932568	5263	2	128.0		NSGA3
188	40	1.4	0.8418887456883024	0.6056648696823734	0.5167440529194759	5354	2	91.0		NSGA3
189	41	1.4	0.8418887456883024	0.6077009253236815	0.5125260960334029	5445	2	91.0		NSGA3
190	42	1.4	0.8691317781018734	0.61172005350936	0.5131255514937603	5576	2	131.0		NSGA3
191	43	1.4	0.8691317781018734	0.614669824512704	0.5103115401491882	5703	2	127.0		NSGA3
192	44	1.4	0.8691317781018734	0.6116742472576799	0.5144993416515142	5790	2	87.0		NSGA3
193	45	1.4	0.8387163114807735	0.6036522584514674	0.5238072848097298	5851	2	61.0		NSGA3
194	46	1.4	0.8387163114807735	0.6036142457006602	0.5205814172044358	5917	2	66.0		NSGA3
195	47	1.4	0.8387163114807735	0.6078524092221093	0.5181008995407939	5994	2	77.0		NSGA3
196	48	1.4	0.8387163114807735	0.6078873352767038	0.5166486280002547	6045	2	51.0		NSGA3
197	49	1.4	0.8387163114807735	0.6095128500061966	0.5176887538763368	6123	2	78.0		NSGA3
198	50	1.4	0.8387163114807735	0.6059850363753324	0.5176881619352008	6217	2	94.0		NSGA3
199	51	1.4	0.8387163114807735	0.6049566563131373	0.5137437387916641	6285	2	68.0		NSGA3
200	52	1.4	0.8387163114807735	0.6077639276125109	0.5163154632785869	6335	2	50.0		NSGA3
201	53	1.4	0.8387163114807735	0.608795302145792	0.5159584338467248	6354	2	19.0		NSGA3
202	54	1.4	0.8387163114807735	0.6086757055407777	0.518669033383159	6415	2	61.0		NSGA3
203	55	1.4	0.8387163114807735	0.6188593083101548	0.513698843139694	6464	2	49.0		NSGA3
204	56	1.4	0.8387163114807735	0.6213568085917619	0.5147908768877012	6572	2	108.0		NSGA3
205	57	1.4	0.8387163114807735	0.6238839574928364	0.5180054969079892	6643	2	71.0		NSGA3
206	58	1.4	0.8427877614535425	0.6240863641564306	0.5131725245537093	6686	2	43.0		NSGA3
207	59	1.4	0.8427877614535425	0.6240763253464776	0.5083178150217256	6743	2	57.0		NSGA3
208	60	1.4	0.8387163114807735	0.6240395912286598	0.5128856399454838	6820	2	77.0		NSGA3
209	61	1.4	0.8387163114807735	0.6239467716136986	0.5153271028037383	6871	2	51.0		NSGA3
210	62	1.4	0.8865513150002425	0.6475723750610509	0.5082163319272178	6925	2	54.0		NSGA3
211	63	1.4	0.8865513150002425	0.6475932963041738	0.5154684924559402	7018	2	93.0		NSGA3
212	64	1.4	0.8865513150002425	0.6476921943548475	0.5074901074053138	7089	2	71.0		NSGA3
213	65	1.4	0.8865513150002425	0.647728900017537	0.5116669837042673	7186	2	97.0		NSGA3
214	66	1.4	0.8865513150002425	0.6493354298855565	0.507046027742749	7273	2	87.0		NSGA3
215	67	1.4	0.8865513150002425	0.6493538458929062	0.5078813828100222	7343	2	70.0		NSGA3
216	68	1.4	0.8865513150002425	0.6495543250334649	0.5097090469217547	7444	2	101.0		NSGA3
217	69	1.4	0.8865513150002425	0.6488789716426114	0.5146019404999037	7495	2	51.0		NSGA3
218	70	1.4	0.8865513150002425	0.6489388191651045	0.5154175928866307	7589	2	94.0		NSGA3
219	71	1.4	0.8865513150002425	0.6490726344303882	0.5157812008802263	7693	2	104.0		NSGA3
220	72	1.4	0.8865513150002425	0.6490837987550899	0.5147262647262648	7776	2	83.0		NSGA3
221	73	1.4	0.8865513150002425	0.6553332480802648	0.5191386806124377	7934	2	158.0		NSGA3
222	74	1.4	0.8865513150002425	0.6556299660358929	0.518697282099344	8056	2	122.0		NSGA3
223	75	1.4	0.8865513150002425	0.6556299660358929	0.5201144094001237	8164	2	108.0		NSGA3
224	76	1.4	0.8865513150002425	0.6556326729951578	0.5189891222805701	8268	2	104.0		NSGA3
225	77	1.4	0.8865513150002425	0.6556392041815717	0.5177925399201597	8424	2	156.0		NSGA3
226	78	1.4	0.8865513150002425	0.6556429879588699	0.5167946556783417	8543	2	119.0		NSGA3
227	79	1.4	0.8865513150002425	0.6556431983262652	0.5167103948025987	8639	2	96.0		NSGA3
228	80	1.4	0.8865513150002425	0.6556432623010713	0.5158787159630278	8727	2	88.0		NSGA3
229	81	1.4	0.8865513150002425	0.6556432623010713	0.5152473387601754	8778	2	51.0		NSGA3
230	82	1.4	0.8865513150002425	0.6556448781923712	0.5175653594771241	8858	2	80.0		NSGA3
231	83	1.4	0.8865513150002425	0.6556511891144563	0.5173470677451971	8945	2	87.0		NSGA3
232	84	1.4	0.8865513150002425	0.6556925945768362	0.5160603959147648	9049	2	104.0		NSGA3
233	85	1.4	0.8865513150002425	0.6556925945768362	0.5160603959147648	9108	2	59.0		NSGA3
234	86	1.4	0.8865513150002425	0.6557454259546645	0.517811906269791	9214	2	106.0		NSGA3
235	87	1.4	0.8865513150002425	0.6591871690923995	0.5159581218274112	9311	2	97.0		NSGA3
236	88	1.4	0.8865513150002425	0.6591871690923995	0.5162056086598721	9409	2	98.0		NSGA3
237	89	1.4	0.8865513150002425	0.6591871690923995	0.5162056086598721	9463	2	54.0		NSGA3
238	90	1.4	0.8865513150002425	0.6591871690923995	0.5161218801469657	9559	2	96.0		NSGA3
239	91	1.4	0.8865513150002425	0.6592760616564564	0.516667723927937	9646	2	87.0		NSGA3
240	92	1.4	0.8865513150002425	0.6592760616564564	0.516667723927937	9721	2	75.0		NSGA3
241	93	1.4	0.8865513150002425	0.6592760616564564	0.516667723927937	9810	2	89.0		NSGA3
242	94	1.4	0.8865513150002425	0.6592760616564564	0.516667723927937	9874	2	64.0		NSGA3
243	95	1.4	0.8773278063119523	0.6348769489714075	0.517304015296367	9926	2	52.0		NSGA3
244	96	1.4	0.8773278063119523	0.6328334609127404	0.5178265014299334	9983	2	57.0		NSGA3
245	97	1.4	0.8773278063119523	0.6328327209895557	0.5119410085632731	10090	2	107.0		NSGA3
246	98	1.4	0.8773278063119523	0.6328327209895557	0.5119410085632731	10165	2	75.0		NSGA3
247	99	1.4	0.8773278063119523	0.6348849668831729	0.5176592356687898	10213	2	48.0		NSGA3
248	100	1.4	0.8773278063119523	0.6348849668831729	0.5176592356687898	10270	2	57.0		NSGA3
249	101	1.4	0.8773278063119523	0.6348849668831729	0.5176592356687898	10350	2	80.0		NSGA3
250	102	1.4	0.8773278063119523	0.6351821165886673	0.5194321766561514	10408	2	58.0		NSGA3
251	103	1.4	0.8773278063119523	0.634860817317331	0.517730943967693	10459	2	51.0		NSGA3
252	104	1.4	0.8773278063119523	0.6447579220828901	0.5103005103005103	10499	2	40.0		NSGA3
253	105	1.4	0.8773278063119523	0.6447579220828901	0.5103005103005103	10558	2	59.0		NSGA3
254	106	1.4	0.8773278063119523	0.6442126111659545	0.5178970917225951	10640	2	82.0		NSGA3
255	107	1.4	0.8773278063119523	0.6442126111659545	0.5178970917225951	10666	2	26.0		NSGA3
256	108	1.4	0.8654901606289691	0.6265555101216598	0.5135273425007995	10720	2	54.0		NSGA3
257	109	1.4	0.8654901606289691	0.626025573305196	0.5114940706449363	10752	2	32.0		NSGA3
258	110	1.4	0.8654901606289691	0.6260010347793612	0.5133742880911244	10771	2	19.0		NSGA3
259	111	1.4	0.8654901606289691	0.6260032376823891	0.5141463885670142	10803	2	32.0		NSGA3
260	112	1.4	0.8654901606289691	0.625973344086892	0.5153356481481481	10839	2	36.0		NSGA3
261	113	1.4	0.8654901606289691	0.625973344086892	0.5153356481481481	10857	2	18.0		NSGA3
262	114	1.4	0.8654901606289691	0.625973344086892	0.5153356481481481	10900	2	43.0		NSGA3
263	115	1.4	0.8654901606289691	0.6259773089997147	0.5146674319239845	10946	2	46.0		NSGA3
264	116	1.4	0.8654901606289691	0.6259773089997147	0.5146674319239845	10975	2	29.0		NSGA3
265	117	1.4	0.8654901606289691	0.626818064054612	0.5134611690889301	11042	2	67.0		NSGA3
266	118	1.4	0.8654901606289691	0.6270419451011733	0.5120918984280532	11096	2	54.0		NSGA3
267	119	1.4	0.8654901606289691	0.6287945865741817	0.5143144389122942	11162	2	66.0		NSGA3
268	120	1.4	0.8654901606289691	0.6439223456196934	0.516481410502108	11220	2	58.0		NSGA3
269	121	1.4	0.8654901606289691	0.6304661507460394	0.5052931344022782	11304	2	84.0		NSGA3
270	122	1.4	0.8654901606289691	0.6303461215399786	0.5139569203717659	11335	2	31.0		NSGA3
271	123	1.4	0.8654901606289691	0.6263424078283659	0.5129192120683206	11389	2	54.0		NSGA3
272	124	1.4	0.8654901606289691	0.6263424078283659	0.5129192120683206	11419	2	30.0		NSGA3
273	125	1.4	0.8654901606289691	0.6275020774768632	0.5135518682552555	11486	2	67.0		NSGA3
274	126	1.4	0.8654901606289691	0.6272867406687954	0.5209180529882933	11500	2	14.0		NSGA3
275	127	1.4	0.8654901606289691	0.6179912970147889	0.5207849658028487	11547	2	47.0		NSGA3
276	128	1.4	0.8654901606289691	0.619479329065822	0.5206331260599208	11603	2	56.0		NSGA3
277	129	1.4	0.8654901606289691	0.6189011037917219	0.5173581581824809	11673	2	70.0		NSGA3
278	130	1.4	0.8654901606289691	0.6181542526040243	0.527781228647742	11706	2	33.0		NSGA3
279	131	1.4	0.8654901606289691	0.6182808296933873	0.5191342918323646	11770	2	64.0		NSGA3
280	132	1.4	0.8654901606289691	0.616903011129488	0.5227021211189671	11799	2	29.0		NSGA3
281	133	1.4	0.8654901606289691	0.6166162063480529	0.5292496171516079	11833	2	34.0		NSGA3
282	134	1.4	0.8654901606289691	0.6166162063480529	0.5248935776420507	11858	2	25.0		NSGA3
283	135	1.4	0.8654901606289691	0.6276906911107405	0.5203341933898513	11929	2	71.0		NSGA3
284	136	1.4	0.8654901606289691	0.6281866462312775	0.5289131516735099	11983	2	54.0		NSGA3
285	137	1.4	0.8654901606289691	0.628797230407948	0.5216801745635911	12015	2	32.0		NSGA3
286	138	1.4	0.8654901606289691	0.6281956665834478	0.521397599446993	12094	2	79.0		NSGA3
287	139	1.4	0.8654901606289691	0.6283513959674083	0.5115142839360179	12166	2	72.0		NSGA3
288	140	1.4	0.8654901606289691	0.6271477455994474	0.5163179262960649	12237	2	71.0		NSGA3
289	141	1.4	0.8654901606289691	0.638318096085007	0.520795631825273	12284	2	47.0		NSGA3
290	142	1.4	0.8654901606289691	0.6332963793728241	0.5190095355275299	12323	2	39.0		NSGA3
291	143	1.4	0.8654901606289691	0.6320979709492686	0.5195553091894555	12359	2	36.0		NSGA3
292	144	1.4	0.8781215231589616	0.6476215479393785	0.5111172532399729	12385	2	26.0		NSGA3
293	145	1.4	0.8654901606289691	0.6401207859365048	0.5153547254951115	12436	2	51.0		NSGA3
294	146	1.4	0.8654901606289691	0.6318007799305695	0.5152878263604906	12471	2	35.0		NSGA3
295	147	1.4	0.8654901606289691	0.6344998988439432	0.516572059287291	12504	2	33.0		NSGA3
296	148	1.4	0.8654901606289691	0.6340381768723368	0.5125396233451427	12546	2	42.0		NSGA3
297	149	1.4	0.8654901606289691	0.6278100504179285	0.5157437056570603	12583	2	37.0		NSGA3
298	1	1.4	0.8280622977818927	0.5791498142716333	0.4945228369847754	189	3	189.0		NSGA3
299	2	1.4	0.8916714244743034	0.7310362845781306	0.502435064935065	313	3	124.0		NSGA3
300	3	1.4	0.9461252648943652	0.8547786844181603	0.5019561572377818	549	3	236.0		NSGA3
301	4	1.4	0.982604627320058	0.9495952044739248	0.5042745632511462	717	3	168.0		NSGA3
302	5	1.4	0.9833283003042492	0.9543636071594572	0.50010693553315	824	3	107.0		NSGA3
303	6	1.4	0.9833283003042492	0.9548082229431089	0.5066633912669656	1000	3	176.0		NSGA3
304	7	1.4	0.9833283003042492	0.9617114949683856	0.5050460122699386	1221	3	221.0		NSGA3
305	8	1.4	0.9833283003042492	0.9749263026236236	0.5034919653893696	1398	3	177.0		NSGA3
306	9	1.4	0.9899060004779862	0.9760906837292352	0.503953545836422	1572	3	174.0		NSGA3
307	10	1.4	0.9906718723409884	0.9781665213189384	0.5028018575851393	1702	3	130.0		NSGA3
308	11	1.4	0.9951406875358756	0.9900547474140984	0.5032232070910555	1878	3	176.0		NSGA3
309	12	1.4	0.9953247782453624	0.9902382001052668	0.5086981957017058	2078	3	200.0		NSGA3
310	13	1.4	0.9953247782453624	0.9972126510840672	0.5104089334323187	2321	3	243.0		NSGA3
311	14	1.4	0.9991899581171751	0.9975796473888936	0.506331891417466	2562	3	241.0		NSGA3
312	15	1.4	0.9991899581171751	0.9976614321508698	0.5046993068132143	2846	3	284.0		NSGA3
313	16	1.4	0.9991899581171751	0.9976670604159104	0.5071699050220373	3064	3	218.0		NSGA3
314	17	1.4	0.9991899581171751	0.997684086974302	0.5115638423706655	3282	3	218.0		NSGA3
315	18	1.4	0.9991899581171751	0.9976938784029858	0.5096813419805438	3529	3	247.0		NSGA3
316	19	1.4	0.9991899581171751	0.9976982563019074	0.5096401431890974	3756	3	227.0		NSGA3
317	20	1.4	0.9991899581171751	0.997698512314596	0.5086696090794451	3915	3	159.0		NSGA3
318	21	1.4	0.9991899581171751	0.997704642636846	0.5080670377087111	4100	3	185.0		NSGA3
319	22	1.4	0.9991899581171751	0.9976862895494908	0.5101289999373787	4302	3	202.0		NSGA3
320	23	1.4	0.9991899581171751	0.997674840523454	0.5097527643185489	4548	3	246.0		NSGA3
321	24	1.4	0.9991899581171751	0.997674840523454	0.5078617323612998	4717	3	169.0		NSGA3
322	25	1.4	0.9991899581171751	0.9976748446274528	0.5110858884258971	4846	3	129.0		NSGA3
323	26	1.4	0.9991899581171751	0.997674889053271	0.5109443789917529	4946	3	100.0		NSGA3
324	27	1.4	0.9991899581171751	0.9976748446274528	0.5101692813294475	5038	3	92.0		NSGA3
325	28	1.4	0.9991899581171751	0.9976752640601426	0.5048053228191227	5203	3	165.0		NSGA3
326	29	1.4	0.9991899581171751	0.9976752640601426	0.5048053228191227	5366	3	163.0		NSGA3
327	30	1.4	0.9991899581171751	0.997679173045135	0.5100431965442764	5402	3	36.0		NSGA3
328	31	1.4	0.9991899581171751	0.997679173045135	0.5100431965442764	5463	3	61.0		NSGA3
329	32	1.4	0.9991899581171751	0.9976787869223434	0.5050097158124849	5519	3	56.0		NSGA3
330	33	1.4	0.9991899581171751	0.9976787869223434	0.506084945843982	5563	3	44.0		NSGA3
331	34	1.4	0.9991899581171751	0.9976787869223434	0.5081160846040335	5592	3	29.0		NSGA3
332	35	1.4	0.9991899581171751	0.9976787869223434	0.5101977750309024	5610	3	18.0		NSGA3
333	36	1.4	0.9991899581171751	0.9976787826957392	0.5074746231928637	5693	3	83.0		NSGA3
334	37	1.4	0.9991899581171751	0.9976787826957392	0.4948116028708134	5749	3	56.0		NSGA3
335	38	1.4	0.9991899581171751	0.9976787826957392	0.5164441299532365	5803	3	54.0		NSGA3
336	39	1.4	0.9991899581171751	0.9976787826957392	0.5191711262466553	5841	3	38.0		NSGA3
337	40	1.4	0.9991899581171751	0.997687688831563	0.4930827692673079	5869	3	28.0		NSGA3
338	41	1.4	0.9991899581171751	0.9977079117894934	0.4897689474934664	5936	3	67.0		NSGA3
339	42	1.4	0.9991899581171751	0.9977079117894934	0.4897689474934664	6003	3	67.0		NSGA3
340	43	1.4	0.9991899581171751	0.9977079117894934	0.4897689474934664	6048	3	45.0		NSGA3
341	44	1.4	0.9991899581171751	0.997688525837698	0.5205398706245088	6089	3	41.0		NSGA3
342	45	1.4	0.9991899581171751	0.997687688831563	0.525922100914724	6099	3	10.0		NSGA3
343	46	1.4	0.9991899581171751	0.997687975725607	0.5243383883437407	6103	3	4.0		NSGA3
344	47	1.4	0.9991899581171751	0.9976991378693016	0.5213661037394451	6149	3	46.0		NSGA3
345	48	1.4	0.9991899581171751	0.997688170101086	0.5254054214015152	6186	3	37.0		NSGA3
346	49	1.4	0.9992067260468844	0.9977030297719492	0.5235355648535565	6202	3	16.0		NSGA3
347	50	1.4	0.9992067260468844	0.99770343613378	0.5202616561437592	6237	3	35.0		NSGA3
348	51	1.4	0.9992067260468844	0.9977030297712164	0.5201644716878073	6286	3	49.0		NSGA3
349	52	1.4	0.9992067260468844	0.997688430158948	0.5233431032420145	6323	3	37.0		NSGA3
350	53	1.4	0.9992067260468844	0.997693455438466	0.5266484002121266	6384	3	61.0		NSGA3
351	54	1.4	0.9992067260468844	0.997693455438466	0.5266484002121266	6386	3	2.0		NSGA3
352	55	1.4	0.9992067260468844	0.9976965933200146	0.5282116532116532	6425	3	39.0		NSGA3
353	56	1.4	0.9992067260468844	0.9977106064770171	0.5267136205575529	6463	3	38.0		NSGA3
354	57	1.4	0.9992067260468844	0.9977100666602524	0.5297712361377228	6492	3	29.0		NSGA3
355	58	1.4	0.9992067260468844	0.997709878533139	0.5281321317806776	6524	3	32.0		NSGA3
356	59	1.4	0.9992067260468844	0.997709878533139	0.5281321317806776	6528	3	4.0		NSGA3
357	60	1.4	0.9992067260468844	0.9977098785331392	0.5296415708144533	6536	3	8.0		NSGA3
358	61	1.4	0.9992067260468844	0.9977098785331392	0.5296415708144533	6536	3	0.0		NSGA3
359	62	1.4	0.9992067260468844	0.9977098785331392	0.5296415708144533	6536	3	0.0		NSGA3
360	63	1.4	0.9992067260468844	0.997709878533139	0.5281110981034887	6566	3	30.0		NSGA3
361	64	1.4	0.9992067260468844	0.9977263614950156	0.5175522113022113	6602	3	36.0		NSGA3
362	65	1.4	0.9992067260468844	0.9977387260761442	0.5175937307928703	6622	3	20.0		NSGA3
363	66	1.4	0.9992067260468844	0.9977387323780382	0.5174	6677	3	55.0		NSGA3
364	67	1.4	0.9992067260468844	0.9977386155078682	0.5220109678196939	6698	3	21.0		NSGA3
365	68	1.4	0.9992067260468844	0.9977386155078682	0.5218499306351408	6752	3	54.0		NSGA3
366	69	1.4	0.9992067260468844	0.9977386155078682	0.5218499306351408	6752	3	0.0		NSGA3
367	70	1.4	0.9992067260468844	0.9977386155078682	0.5218499306351408	6764	3	12.0		NSGA3
368	71	1.4	0.9992067260468844	0.9977386155078682	0.5218499306351408	6821	3	57.0		NSGA3
369	72	1.4	0.9992067260468844	0.9977463178349848	0.5216571083610021	6829	3	8.0		NSGA3
370	73	1.4	0.9992067260468844	0.9977468103714624	0.5216820568531596	6832	3	3.0		NSGA3
371	74	1.4	0.9992067260468844	0.9977468103714624	0.5216820568531596	6844	3	12.0		NSGA3
372	75	1.4	0.9992067260468844	0.9977468103714624	0.5216820568531596	6864	3	20.0		NSGA3
373	76	1.4	0.9992067260468844	0.9977468103714624	0.5216820568531596	6896	3	32.0		NSGA3
374	77	1.4	0.9992067260468844	0.997718596141734	0.5248677091384744	6939	3	43.0		NSGA3
375	78	1.4	0.9992067260468844	0.997718596141734	0.5248677091384744	6973	3	34.0		NSGA3
376	79	1.4	0.9992067260468844	0.9977175808603936	0.5277305255748475	7009	3	36.0		NSGA3
377	80	1.4	0.9992067260468844	0.9977175808603936	0.5277305255748475	7009	3	0.0		NSGA3
378	81	1.4	0.9992067260468844	0.9977175808603936	0.5277305255748475	7009	3	0.0		NSGA3
379	82	1.4	0.9992067260468844	0.997750960074382	0.5247305103924721	7056	3	47.0		NSGA3
380	83	1.4	0.9992067260468844	0.997750960074382	0.5247305103924721	7073	3	17.0		NSGA3
381	84	1.4	0.9992067260468844	0.9977704524264718	0.5247305103924721	7089	3	16.0		NSGA3
382	85	1.4	0.999242310257278	0.9977519822947858	0.5264176018901359	7114	3	25.0		NSGA3
383	86	1.4	0.999242310257278	0.9977519822947858	0.5264176018901359	7130	3	16.0		NSGA3
384	87	1.4	0.999242310257278	0.9977859830859612	0.5234904359297236	7202	3	72.0		NSGA3
385	88	1.4	0.999242310257278	0.9977859830859612	0.5234904359297236	7202	3	0.0		NSGA3
386	89	1.4	0.999242310257278	0.9977485736413256	0.5232826948480845	7211	3	9.0		NSGA3
387	90	1.4	0.999242310257278	0.9977485736413256	0.5232826948480845	7232	3	21.0		NSGA3
388	91	1.4	0.999242310257278	0.9977485736413256	0.5232826948480845	7232	3	0.0		NSGA3
389	92	1.4	0.999242310257278	0.9977485736413256	0.5232826948480845	7234	3	2.0		NSGA3
390	93	1.4	0.999242310257278	0.9977485736413256	0.5232826948480845	7254	3	20.0		NSGA3
391	94	1.4	0.999242310257278	0.9977485736413256	0.5166718266253869	7276	3	22.0		NSGA3
392	95	1.4	0.999242310257278	0.9977485736413256	0.5183563748079877	7278	3	2.0		NSGA3
393	96	1.4	0.999242310257278	0.9977485736413256	0.5183563748079877	7288	3	10.0		NSGA3
394	97	1.4	0.999242310257278	0.9977485736413256	0.5183563748079877	7288	3	0.0		NSGA3
395	98	1.4	0.999242310257278	0.9977485736413256	0.5183563748079877	7316	3	28.0		NSGA3
396	99	1.4	0.999242310257278	0.9977485736413256	0.5183563748079877	7316	3	0.0		NSGA3
397	100	1.4	0.999242310257278	0.9977485736413256	0.5183563748079877	7316	3	0.0		NSGA3
398	101	1.4	0.999242310257278	0.9977485736413256	0.5183563748079877	7321	3	5.0		NSGA3
399	102	1.4	0.999242310257278	0.9977485736413256	0.5183563748079877	7356	3	35.0		NSGA3
400	103	1.4	0.999242310257278	0.9977601584278948	0.5146247413630949	7376	3	20.0		NSGA3
401	104	1.4	0.999242310257278	0.9977675494670252	0.5146183253948358	7414	3	38.0		NSGA3
402	105	1.4	0.999242310257278	0.9977675494670252	0.5146183253948358	7448	3	34.0		NSGA3
403	106	1.4	0.999242310257278	0.9977675494670252	0.5146183253948358	7494	3	46.0		NSGA3
404	107	1.4	0.999242310257278	0.9977687647500436	0.514584247133279	7528	3	34.0		NSGA3
405	108	1.4	0.999242310257278	0.9977754347580444	0.4889283761618371	7558	3	30.0		NSGA3
406	109	1.4	0.999242310257278	0.9977727402820432	0.5236273627362736	7582	3	24.0		NSGA3
407	110	1.4	0.999242310257278	0.9977727402820432	0.5218226362591495	7583	3	1.0		NSGA3
408	111	1.4	0.999242310257278	0.9977767423437762	0.514340793680647	7607	3	24.0		NSGA3
409	112	1.4	0.999242310257278	0.9977767423437762	0.514340793680647	7625	3	18.0		NSGA3
410	113	1.4	0.999242310257278	0.9977829638764172	0.5141607075649229	7640	3	15.0		NSGA3
411	114	1.4	0.999242310257278	0.9977829641766796	0.5142072213500785	7664	3	24.0		NSGA3
412	115	1.4	0.999242310257278	0.997790934906844	0.514221509837199	7684	3	20.0		NSGA3
413	116	1.4	0.999242310257278	0.9977485736413256	0.5264053254437869	7706	3	22.0		NSGA3
414	117	1.4	0.999242310257278	0.9977485736413256	0.5279752114661654	7710	3	4.0		NSGA3
415	118	1.4	0.999242310257278	0.9977485736413256	0.5279752114661654	7711	3	1.0		NSGA3
416	119	1.4	0.999242310257278	0.9977485736413256	0.5279752114661654	7711	3	0.0		NSGA3
417	120	1.4	0.999242310257278	0.9977485736413256	0.532458761997816	7747	3	36.0		NSGA3
418	121	1.4	0.999242310257278	0.9977485736413256	0.532458761997816	7747	3	0.0		NSGA3
419	122	1.4	0.999242310257278	0.9977485736413256	0.532458761997816	7767	3	20.0		NSGA3
420	123	1.4	0.999242310257278	0.9977485736413256	0.5323930296756384	7777	3	10.0		NSGA3
421	124	1.4	0.999242310257278	0.9977485736413256	0.5321890261419132	7792	3	15.0		NSGA3
422	125	1.4	0.999242310257278	0.9977485736413256	0.5321890261419132	7793	3	1.0		NSGA3
423	126	1.4	0.999242310257278	0.9977485736413256	0.5321890261419132	7793	3	0.0		NSGA3
424	127	1.4	0.999242310257278	0.9977485736413256	0.5321890261419132	7793	3	0.0		NSGA3
425	128	1.4	0.999242310257278	0.9977485736413256	0.5321890261419132	7793	3	0.0		NSGA3
426	129	1.4	0.999242310257278	0.9977485736413256	0.5321890261419132	7793	3	0.0		NSGA3
427	130	1.4	0.999242310257278	0.9977485736413256	0.5321890261419132	7794	3	1.0		NSGA3
428	131	1.4	0.999242310257278	0.9977485736413256	0.5321890261419132	7794	3	0.0		NSGA3
429	132	1.4	0.999242310257278	0.9977485736413256	0.5321890261419132	7794	3	0.0		NSGA3
430	133	1.4	0.999242310257278	0.9977485736413256	0.5321890261419132	7810	3	16.0		NSGA3
431	134	1.4	0.999242310257278	0.9977485736413256	0.5336423274386766	7817	3	7.0		NSGA3
432	135	1.4	0.999242310257278	0.9977485736413256	0.5336423274386766	7817	3	0.0		NSGA3
433	136	1.4	0.999242310257278	0.9977485736413256	0.5336423274386766	7824	3	7.0		NSGA3
434	137	1.4	0.999242310257278	0.9977485736413256	0.5336423274386766	7824	3	0.0		NSGA3
435	138	1.4	0.999242310257278	0.9977485736413256	0.5336423274386766	7824	3	0.0		NSGA3
436	139	1.4	0.999242310257278	0.997748430238816	0.5350750495610308	7853	3	29.0		NSGA3
437	140	1.4	0.999242310257278	0.997748430238816	0.5350750495610308	7853	3	0.0		NSGA3
438	141	1.4	0.999242310257278	0.997748430238816	0.5350750495610308	7853	3	0.0		NSGA3
439	142	1.4	0.999242310257278	0.997748430238816	0.5350750495610308	7853	3	0.0		NSGA3
440	143	1.4	0.999242310257278	0.997748430238816	0.5350750495610308	7853	3	0.0		NSGA3
441	144	1.4	0.999242310257278	0.9977489471019372	0.5327278466483012	7878	3	25.0		NSGA3
442	145	1.4	0.999242310257278	0.9977489471019372	0.5327278466483012	7879	3	1.0		NSGA3
443	146	1.4	0.999242310257278	0.9977489471019378	0.5324893665938614	7883	3	4.0		NSGA3
444	147	1.4	0.999242310257278	0.9977489471019378	0.5324893665938614	7883	3	0.0		NSGA3
445	148	1.4	0.999242310257278	0.9977489471019378	0.5324893665938614	7883	3	0.0		NSGA3
446	149	1.4	0.999242310257278	0.997748430238817	0.5337756849315068	7895	3	12.0		NSGA3
447	1	1.4	0.6645213899946232	0.2987016377928492	0.5024390243902439	263	1	263.0		NSGA3
448	2	1.4	0.6884247999525459	0.3337111585142564	0.5051263331640428	436	1	173.0		NSGA3
449	3	1.4	0.7048744925155369	0.3702397945629616	0.5047771682179621	645	1	209.0		NSGA3
450	4	1.4	0.7367569390861578	0.4096284712203765	0.5053945552628277	809	1	164.0		NSGA3
451	5	1.4	0.8008232894078395	0.5138272892933328	0.5038348713561083	977	1	168.0		NSGA3
452	6	1.4	0.8008232894078395	0.5138272892933328	0.5059929423217328	1108	1	131.0		NSGA3
453	7	1.4	0.8008232894078395	0.5155296543773058	0.5091572319428467	1256	1	148.0		NSGA3
454	8	1.4	0.8023791843448401	0.5413965003807512	0.510523613963039	1364	1	108.0		NSGA3
455	9	1.4	0.8054887771479746	0.5511722018482076	0.511671686746988	1472	1	108.0		NSGA3
456	10	1.4	0.8054887771479746	0.562936162810609	0.5125353638716668	1632	1	160.0		NSGA3
457	11	1.4	0.8202397929736341	0.5780139158325507	0.5129172451258527	1802	1	170.0		NSGA3
458	12	1.4	0.8262310185768209	0.5999252224121402	0.5103903524600024	1948	1	146.0		NSGA3
459	13	1.4	0.833504238451606	0.6014665831749357	0.5123497596153846	2053	1	105.0		NSGA3
460	14	1.4	0.833504238451606	0.6068913536160164	0.5133445539793219	2176	1	123.0		NSGA3
461	15	1.4	0.8384356439136487	0.607966054922781	0.5138396877814471	2336	1	160.0		NSGA3
462	16	1.4	0.8549844108958813	0.6287679135416052	0.5141172587614019	2499	1	163.0		NSGA3
463	17	1.4	0.8549844108958813	0.6288169040285501	0.5142121955598109	2634	1	135.0		NSGA3
464	18	1.4	0.8580198709564736	0.6495220169284602	0.5142384303435115	2763	1	129.0		NSGA3
465	19	1.4	0.8606358016490425	0.6692576069348319	0.5151596860207323	2936	1	173.0		NSGA3
466	20	1.4	0.8606358016490425	0.6860727694465896	0.5149656818860042	3079	1	143.0		NSGA3
467	21	1.4	0.8723176631729502	0.7037239960961916	0.5130017974835231	3240	1	161.0		NSGA3
468	22	1.4	0.8723176631729502	0.7043139481111879	0.514830891662145	3374	1	134.0		NSGA3
469	23	1.4	0.877675925267364	0.7051228515894057	0.5150508209538702	3509	1	135.0		NSGA3
470	24	1.4	0.8860747502469606	0.7095400299970005	0.5142444136601818	3643	1	134.0		NSGA3
471	25	1.4	0.8860747502469606	0.7098204409608341	0.5161754996698878	3809	1	166.0		NSGA3
472	26	1.4	0.8860747502469606	0.7098204409608343	0.513687552414041	3953	1	144.0		NSGA3
473	27	1.4	0.8860747502469606	0.7098204942554632	0.5149909692956051	4122	1	169.0		NSGA3
474	28	1.4	0.8860747502469606	0.7098204942554631	0.5155676553757295	4257	1	135.0		NSGA3
475	29	1.4	0.8887420593831692	0.7101368530299104	0.5077097776715276	4373	1	116.0		NSGA3
476	30	1.4	0.8887420593831692	0.7101370042225863	0.512108219095356	4466	1	93.0		NSGA3
477	31	1.4	0.8919607592748502	0.7160193714862115	0.5143363206975899	4558	1	92.0		NSGA3
478	32	1.4	0.8919607592748502	0.7160193714862118	0.5114406779661017	4686	1	128.0		NSGA3
479	33	1.4	0.8919607592748502	0.7160195462352842	0.5120799903480727	4798	1	112.0		NSGA3
480	34	1.4	0.8919607592748502	0.7160195462352841	0.5125324636105575	4888	1	90.0		NSGA3
481	35	1.4	0.9014096307658248	0.7360940413893257	0.5141043509877591	5027	1	139.0		NSGA3
482	36	1.4	0.9014096307658248	0.7360940413893253	0.5137067037417639	5146	1	119.0		NSGA3
483	37	1.4	0.9014096307658248	0.7360942225195722	0.5160260290556901	5263	1	117.0		NSGA3
484	38	1.4	0.9014096307658248	0.7360942225195722	0.5164451927124045	5338	1	75.0		NSGA3
485	39	1.4	0.9014096307658248	0.736094374255839	0.516568350087281	5438	1	100.0		NSGA3
486	40	1.4	0.9089330364977712	0.7523703155513793	0.51661854057631	5534	1	96.0		NSGA3
487	41	1.4	0.910038661035588	0.7548000631775122	0.5158583222046861	5615	1	81.0		NSGA3
488	42	1.4	0.910038661035588	0.7548000631775124	0.5156135976648017	5731	1	116.0		NSGA3
489	43	1.4	0.910038661035588	0.7548000631775121	0.5146176684440136	5802	1	71.0		NSGA3
490	44	1.4	0.910038661035588	0.7548000631775126	0.5157217433531626	5898	1	96.0		NSGA3
491	45	1.4	0.910038661035588	0.7548000631775122	0.5133936678975725	5988	1	90.0		NSGA3
492	46	1.4	0.910038661035588	0.7548000631775124	0.5139334827648876	6075	1	87.0		NSGA3
493	47	1.4	0.910038661035588	0.7548000631775124	0.5141492265696087	6184	1	109.0		NSGA3
494	48	1.4	0.910038661035588	0.7548002780171151	0.5143457602339181	6294	1	110.0		NSGA3
495	49	1.4	0.910038661035588	0.7548215653671559	0.5128056588816391	6401	1	107.0		NSGA3
496	50	1.4	0.910038661035588	0.7548215653671559	0.5135856306416199	6490	1	89.0		NSGA3
497	51	1.4	0.910038661035588	0.7760489570362619	0.5142002076589507	6573	1	83.0		NSGA3
498	52	1.4	0.923833069885064	0.7892690932510078	0.5136169563891431	6681	1	108.0		NSGA3
499	53	1.4	0.923833069885064	0.8111871201220684	0.5177582470503251	6788	1	107.0		NSGA3
500	54	1.4	0.923833069885064	0.8111871201220684	0.5182106216053108	6907	1	119.0		NSGA3
501	55	1.4	0.923833069885064	0.8142551996415928	0.5188894219237227	6997	1	90.0		NSGA3
502	56	1.4	0.923833069885064	0.8142551996415928	0.5205111363229236	7134	1	137.0		NSGA3
503	57	1.4	0.9348933209975536	0.8207312597091085	0.5206126072802605	7249	1	115.0		NSGA3
504	58	1.4	0.9348933209975536	0.8207312597091083	0.5233009708737865	7314	1	65.0		NSGA3
505	59	1.4	0.9348933209975536	0.8207312597091085	0.5239925768822906	7436	1	122.0		NSGA3
506	60	1.4	0.9348933209975536	0.8207312597091085	0.5240104687408105	7527	1	91.0		NSGA3
507	61	1.4	0.9348933209975536	0.8207312597091085	0.5240104687408105	7601	1	74.0		NSGA3
508	62	1.4	0.9348933209975536	0.8207312597091085	0.5225869642645138	7725	1	124.0		NSGA3
509	63	1.4	0.9348933209975536	0.8308516822602072	0.5223595305832147	7817	1	92.0		NSGA3
510	64	1.4	0.9348933209975536	0.830851682260207	0.5220335975393351	7904	1	87.0		NSGA3
511	65	1.4	0.9348933209975536	0.830851682260207	0.5217673430863615	7975	1	71.0		NSGA3
512	66	1.4	0.9348933209975536	0.8311332667900433	0.5220774627129635	8058	1	83.0		NSGA3
513	67	1.4	0.9348933209975536	0.8311332667900434	0.5220618556701031	8150	1	92.0		NSGA3
514	68	1.4	0.9348933209975536	0.8311332667900434	0.5214794327075856	8260	1	110.0		NSGA3
515	69	1.4	0.9348933209975536	0.8311332667900433	0.5214604891815616	8329	1	69.0		NSGA3
516	70	1.4	0.9348933209975536	0.8311332667900433	0.521473114484057	8404	1	75.0		NSGA3
517	71	1.4	0.9348933209975536	0.8311332667900433	0.521473114484057	8473	1	69.0		NSGA3
518	72	1.4	0.9348933209975536	0.8311332667900433	0.521473114484057	8539	1	66.0		NSGA3
519	73	1.4	0.9348933209975536	0.8311332667900433	0.5213461311977388	8617	1	78.0		NSGA3
520	74	1.4	0.9348933209975536	0.8311332667900434	0.5227433523966747	8671	1	54.0		NSGA3
521	75	1.4	0.9348933209975536	0.8311332667900434	0.5236548343275649	8720	1	49.0		NSGA3
522	76	1.4	0.9348933209975536	0.8311332667900434	0.5219015831758034	8770	1	50.0		NSGA3
523	77	1.4	0.9348933209975536	0.8311624375576583	0.5225369966393492	8853	1	83.0		NSGA3
524	78	1.4	0.9348933209975536	0.8346271404997099	0.5230801015288353	8941	1	88.0		NSGA3
525	79	1.4	0.9348933209975536	0.8346271404997099	0.5230801015288353	9004	1	63.0		NSGA3
526	80	1.4	0.9348933209975536	0.83462714049971	0.522590272442527	9110	1	106.0		NSGA3
527	81	1.4	0.9348933209975536	0.8346271404997099	0.5234120158946681	9179	1	69.0		NSGA3
528	82	1.4	0.9364275513508749	0.8353617764792209	0.5227030231179608	9241	1	62.0		NSGA3
529	83	1.4	0.9364275513508749	0.8370599917583059	0.52065506048982	9285	1	44.0		NSGA3
530	84	1.4	0.9364275513508749	0.8370599917583059	0.5207091863826774	9349	1	64.0		NSGA3
531	85	1.4	0.9364275513508749	0.8370599917583059	0.5205762531735254	9400	1	51.0		NSGA3
532	86	1.4	0.9364275513508749	0.8370599917583059	0.5205762531735254	9456	1	56.0		NSGA3
533	87	1.4	0.9364275513508749	0.8370599917583059	0.5206179476575885	9521	1	65.0		NSGA3
534	88	1.4	0.9364275513508749	0.8370599917583057	0.5205527994330262	9554	1	33.0		NSGA3
535	89	1.4	0.9364275513508749	0.8370599917583057	0.5203068857866525	9625	1	71.0		NSGA3
536	90	1.4	0.9364275513508749	0.8370599917583057	0.5203068857866525	9690	1	65.0		NSGA3
537	91	1.4	0.9394988879072448	0.8385378895801008	0.5204481215404546	9743	1	53.0		NSGA3
538	92	1.4	0.9394988879072448	0.8401174922139458	0.5209425625920472	9791	1	48.0		NSGA3
539	93	1.4	0.9394988879072448	0.8401174922139458	0.5202033598585323	9869	1	78.0		NSGA3
540	94	1.4	0.9394988879072448	0.8401174922139458	0.5202033598585323	9929	1	60.0		NSGA3
541	95	1.4	0.9394988879072448	0.8401174922139458	0.5202033598585323	9968	1	39.0		NSGA3
542	96	1.4	0.9394988879072448	0.8401174922139458	0.5233122300455594	10015	1	47.0		NSGA3
543	97	1.4	0.9394988879072448	0.8401174922139458	0.5225543958959845	10068	1	53.0		NSGA3
544	98	1.4	0.9394988879072448	0.8401174922139462	0.521061350056203	10114	1	46.0		NSGA3
545	99	1.4	0.9394988879072448	0.8401174922139462	0.5217879737480045	10183	1	69.0		NSGA3
546	100	1.4	0.9394988879072448	0.8401174922139458	0.5230650796470658	10263	1	80.0		NSGA3
547	101	1.4	0.9394988879072448	0.8401174922139458	0.5229711304760211	10295	1	32.0		NSGA3
548	102	1.4	0.9394988879072448	0.8401174922139458	0.5230249511053162	10348	1	53.0		NSGA3
549	103	1.4	0.9394988879072448	0.8401174922139458	0.522485835694051	10408	1	60.0		NSGA3
550	104	1.4	0.9394988879072448	0.8401174922139458	0.522485835694051	10460	1	52.0		NSGA3
551	105	1.4	0.9394988879072448	0.8401174922139458	0.5238116379565501	10494	1	34.0		NSGA3
552	106	1.4	0.9394988879072448	0.8401174922139462	0.5236013986013986	10543	1	49.0		NSGA3
553	107	1.4	0.9394988879072448	0.8401174922139462	0.5236013986013986	10573	1	30.0		NSGA3
554	108	1.4	0.9394988879072448	0.8401174922139462	0.5236013986013986	10627	1	54.0		NSGA3
555	109	1.4	0.9394988879072448	0.8401174922139462	0.5236013986013986	10650	1	23.0		NSGA3
556	110	1.4	0.9394988879072448	0.8401174922139462	0.5218367708764258	10679	1	29.0		NSGA3
557	111	1.4	0.9394988879072448	0.8401174922139462	0.5218367708764258	10718	1	39.0		NSGA3
558	112	1.4	0.9394988879072448	0.8401174922139458	0.5223090123675957	10802	1	84.0		NSGA3
559	113	1.4	0.9394988879072448	0.8401174922139458	0.5223090123675957	10829	1	27.0		NSGA3
560	114	1.4	0.9394988879072448	0.8401174922139458	0.5223090123675957	10871	1	42.0		NSGA3
561	115	1.4	0.9394988879072448	0.8401174922139458	0.5223090123675957	10930	1	59.0		NSGA3
562	116	1.4	0.9394988879072448	0.8401174922139458	0.5223090123675957	11008	1	78.0		NSGA3
563	117	1.4	0.9394988879072448	0.8401174922139458	0.5223090123675957	11064	1	56.0		NSGA3
564	118	1.4	0.9394988879072448	0.8401174922139458	0.5223090123675957	11094	1	30.0		NSGA3
565	119	1.4	0.9394988879072448	0.8401174922139458	0.5223090123675957	11137	1	43.0		NSGA3
566	120	1.4	0.9394988879072448	0.8401174922139458	0.5223090123675957	11155	1	18.0		NSGA3
567	121	1.4	0.9394988879072448	0.8401174922139458	0.5223090123675957	11181	1	26.0		NSGA3
568	122	1.4	0.9394988879072448	0.8401174922139458	0.5223063724039998	11220	1	39.0		NSGA3
569	123	1.4	0.9394988879072448	0.8401174922139458	0.5223063724039998	11259	1	39.0		NSGA3
570	124	1.4	0.9394988879072448	0.8401174922139458	0.5215634619938433	11287	1	28.0		NSGA3
571	125	1.4	0.9394988879072448	0.8401174922139458	0.5223129734848485	11328	1	41.0		NSGA3
572	126	1.4	0.9394988879072448	0.8401174922139458	0.5223129734848485	11364	1	36.0		NSGA3
573	127	1.4	0.9394988879072448	0.8401174922139458	0.5221913598487087	11387	1	23.0		NSGA3
574	128	1.4	0.9394988879072448	0.8401174922139462	0.5221861152141802	11413	1	26.0		NSGA3
575	129	1.4	0.9394988879072448	0.8401174922139462	0.522054041270029	11452	1	39.0		NSGA3
576	130	1.4	0.9394988879072448	0.8401174922139458	0.5224393132030788	11488	1	36.0		NSGA3
577	131	1.4	0.9394988879072448	0.8401174922139458	0.5224393132030788	11519	1	31.0		NSGA3
578	132	1.4	0.9394988879072448	0.8401174922139462	0.5214175609177684	11545	1	26.0		NSGA3
579	133	1.4	0.9394988879072448	0.8401174922139462	0.5214175609177684	11579	1	34.0		NSGA3
580	134	1.4	0.9394988879072448	0.8401174922139458	0.5220692928334124	11618	1	39.0		NSGA3
581	135	1.4	0.9394988879072448	0.8401174922139458	0.52301733349163	11669	1	51.0		NSGA3
582	136	1.4	0.9394988879072448	0.8401174922139458	0.5227569621756428	11706	1	37.0		NSGA3
583	137	1.4	0.9394988879072448	0.8401174922139458	0.5216822318719886	11719	1	13.0		NSGA3
584	138	1.4	0.9394988879072448	0.8401174922139458	0.5216873921580294	11762	1	43.0		NSGA3
585	139	1.4	0.9394988879072448	0.8401174922139458	0.5221762270845653	11819	1	57.0		NSGA3
586	140	1.4	0.9394988879072448	0.8401174922139458	0.5221762270845653	11857	1	38.0		NSGA3
587	141	1.4	0.9394988879072448	0.8401174922139458	0.5221814740328877	11891	1	34.0		NSGA3
588	142	1.4	0.9394988879072448	0.8401174922139458	0.5212548205280332	11933	1	42.0		NSGA3
589	143	1.4	0.9394988879072448	0.8401174922139458	0.5212548205280332	11975	1	42.0		NSGA3
590	144	1.4	0.9394988879072448	0.8401174922139458	0.5221867234646788	12010	1	35.0		NSGA3
591	145	1.4	0.9394988879072448	0.8401174922139458	0.5221867234646788	12045	1	35.0		NSGA3
592	146	1.4	0.9394988879072448	0.8401174922139462	0.5221827861579414	12079	1	34.0		NSGA3
593	147	1.4	0.9394988879072448	0.8401174922139462	0.5221854108738093	12123	1	44.0		NSGA3
594	148	1.4	0.9394988879072448	0.8401174922139462	0.5220749245428182	12168	1	45.0		NSGA3
595	149	1.4	0.9394988879072448	0.8401174922139462	0.5218653709409813	12224	1	56.0		NSGA3
596	1	1.4	0.7290963895145212	0.3583254117109571	0.503588138593829	252	4	252.0		NSGA3
597	2	1.4	0.7605036737125881	0.3841482214370587	0.5054018195602729	382	4	130.0		NSGA3
598	3	1.4	0.7810553443730104	0.4241046030974593	0.5054891475306701	534	4	152.0		NSGA3
599	4	1.4	0.7848794637017658	0.4579066328491701	0.5054750351168433	695	4	161.0		NSGA3
600	5	1.4	0.7888938787821077	0.4587673660953921	0.5083663936524186	832	4	137.0		NSGA3
601	6	1.4	0.793113493963459	0.4600486576583765	0.5040591108010402	969	4	137.0		NSGA3
602	7	1.4	0.8218448963751457	0.4751953192301168	0.5064563322943834	1121	4	152.0		NSGA3
603	8	1.4	0.8218448963751457	0.4969168058811697	0.511127268129228	1255	4	134.0		NSGA3
604	9	1.4	0.8326915667169545	0.4997940069192136	0.510400202313966	1381	4	126.0		NSGA3
605	10	1.4	0.8335811871045102	0.5098969995811213	0.5048481345919219	1554	4	173.0		NSGA3
606	11	1.4	0.8335811871045102	0.5120758891496351	0.5152768834513843	1692	4	138.0		NSGA3
607	12	1.4	0.8335811871045102	0.5198844911562043	0.5186652663738782	1835	4	143.0		NSGA3
608	13	1.4	0.8335811871045102	0.522057404805601	0.5192585384229031	1996	4	161.0		NSGA3
609	14	1.4	0.8407118997310882	0.5325541753833712	0.5194119506797344	2122	4	126.0		NSGA3
610	15	1.4	0.8416356655633941	0.5350467855538891	0.5184405470431809	2246	4	124.0		NSGA3
611	16	1.4	0.8485766316739435	0.5393108003301722	0.5159080866106938	2398	4	152.0		NSGA3
612	17	1.4	0.8485766316739435	0.5401333603559957	0.5111875272297256	2544	4	146.0		NSGA3
613	18	1.4	0.8485766316739435	0.542843688489054	0.5196038928837093	2623	4	79.0		NSGA3
614	19	1.4	0.8485766316739435	0.5444034032149424	0.5207041904289611	2718	4	95.0		NSGA3
615	20	1.4	0.8485766316739435	0.5456795154312977	0.5153391412570006	2861	4	143.0		NSGA3
616	21	1.4	0.8485766316739435	0.5457133685975749	0.514065618762475	2976	4	115.0		NSGA3
617	22	1.4	0.8485766316739435	0.5457133685975749	0.5140673736743606	3071	4	95.0		NSGA3
618	23	1.4	0.8485766316739435	0.5457133685975749	0.5106349800399201	3156	4	85.0		NSGA3
619	24	1.4	0.8508751243482465	0.546018141453632	0.5135368844726746	3237	4	81.0		NSGA3
620	25	1.4	0.8508751243482465	0.546018141453632	0.5179678603062128	3283	4	46.0		NSGA3
621	26	1.4	0.8508751243482465	0.546018141453632	0.5168092332851123	3351	4	68.0		NSGA3
622	27	1.4	0.8508751243482465	0.546018141453632	0.5117841960490123	3397	4	46.0		NSGA3
623	28	1.4	0.8508751243482465	0.5472696127371388	0.5152894123574983	3472	4	75.0		NSGA3
624	29	1.4	0.8508751243482465	0.5472696127371388	0.5140384374608739	3535	4	63.0		NSGA3
625	30	1.4	0.8508751243482465	0.5627680272631098	0.5175405507355715	3590	4	55.0		NSGA3
626	31	1.4	0.852260544078576	0.5628729734892653	0.5185925879632522	3636	4	46.0		NSGA3
627	32	1.4	0.852260544078576	0.562877616435387	0.5155822343866634	3679	4	43.0		NSGA3
628	33	1.4	0.8539255685978149	0.5630602669601819	0.5149014854869788	3732	4	53.0		NSGA3
629	34	1.4	0.8587730229087565	0.564559409719172	0.5202067376548976	3772	4	40.0		NSGA3
630	35	1.4	0.8587730229087565	0.564559409719172	0.5199421785625467	3828	4	56.0		NSGA3
631	36	1.4	0.8587730229087565	0.564559409719172	0.5190959295110449	3882	4	54.0		NSGA3
632	37	1.4	0.8587730229087565	0.564559409719172	0.5190203955500619	3947	4	65.0		NSGA3
633	38	1.4	0.8641689613760013	0.5660579771506159	0.522635876188155	4036	4	89.0		NSGA3
634	39	1.4	0.8641689613760013	0.5665383406029798	0.5236577592547192	4116	4	80.0		NSGA3
635	40	1.4	0.8641689613760013	0.5665383406029798	0.5249739375728214	4178	4	62.0		NSGA3
636	41	1.4	0.8641689613760013	0.5671746506276537	0.5240308181484652	4253	4	75.0		NSGA3
637	42	1.4	0.8641689613760013	0.5671746506276537	0.523828581983868	4336	4	83.0		NSGA3
638	43	1.4	0.8641689613760013	0.5674310211924397	0.5233709737134394	4401	4	65.0		NSGA3
639	44	1.4	0.8641689613760013	0.5674310211924397	0.5246769946727083	4458	4	57.0		NSGA3
640	45	1.4	0.8641689613760013	0.5690750377037928	0.5238678840615234	4492	4	34.0		NSGA3
641	46	1.4	0.8641689613760013	0.5690750377037928	0.5234211498214945	4557	4	65.0		NSGA3
642	47	1.4	0.8641689613760013	0.5690750377037928	0.5235939431396787	4612	4	55.0		NSGA3
643	48	1.4	0.8641689613760013	0.5692723219486879	0.5175497910007377	4664	4	52.0		NSGA3
644	49	1.4	0.8641689613760013	0.5692723219486879	0.5213836089854357	4749	4	85.0		NSGA3
645	50	1.4	0.8645637523244369	0.571706732536161	0.5172022568379738	4838	4	89.0		NSGA3
646	51	1.4	0.8645637523244369	0.571706732536161	0.5205547300643882	4892	4	54.0		NSGA3
647	52	1.4	0.8645637523244369	0.5720346040896864	0.5178284761669548	4950	4	58.0		NSGA3
648	53	1.4	0.8645637523244369	0.5720346040896864	0.5190157286802654	5002	4	52.0		NSGA3
649	54	1.4	0.8645637523244369	0.5720346040896864	0.5236993149416775	5034	4	32.0		NSGA3
650	55	1.4	0.8645637523244369	0.572082558933394	0.5190485039955399	5091	4	57.0		NSGA3
651	56	1.4	0.8645637523244369	0.5722104732025572	0.5205360466559127	5138	4	47.0		NSGA3
652	57	1.4	0.8650843922516728	0.5728735539056099	0.5204938348100874	5223	4	85.0		NSGA3
653	58	1.4	0.8650843922516728	0.5799402435832341	0.5204948301329395	5283	4	60.0		NSGA3
654	59	1.4	0.8650843922516728	0.5801551093362269	0.5210989958726052	5351	4	68.0		NSGA3
655	60	1.4	0.8650843922516728	0.5801551093362269	0.5190962550294027	5383	4	32.0		NSGA3
656	61	1.4	0.8650843922516728	0.5811004794469465	0.5193516578331074	5439	4	56.0		NSGA3
657	62	1.4	0.8650843922516728	0.5811004794469465	0.5217284102816988	5471	4	32.0		NSGA3
658	63	1.4	0.8650843922516728	0.5811004794469465	0.5193900717923544	5514	4	43.0		NSGA3
659	64	1.4	0.8650843922516728	0.5811004794469465	0.5140778186274509	5564	4	50.0		NSGA3
660	65	1.4	0.8650843922516728	0.5811004794469465	0.5141679941183679	5599	4	35.0		NSGA3
661	66	1.4	0.8650843922516728	0.5811004794469465	0.5140778186274509	5634	4	35.0		NSGA3
662	67	1.4	0.8650843922516728	0.5811004794469465	0.5152476589452932	5700	4	66.0		NSGA3
663	68	1.4	0.8650843922516728	0.5811004794469465	0.5200610553859573	5740	4	40.0		NSGA3
664	69	1.4	0.8650843922516728	0.5811004794469465	0.5170580964153275	5773	4	33.0		NSGA3
665	70	1.4	0.8650843922516728	0.5813096380215508	0.5181798489912117	5813	4	40.0		NSGA3
666	71	1.4	0.8650843922516728	0.5813096380215508	0.5199385551142006	5870	4	57.0		NSGA3
667	72	1.4	0.8650843922516728	0.5813096380215508	0.517147624049929	5925	4	55.0		NSGA3
668	73	1.4	0.8650843922516728	0.5813096380215508	0.5172413793103449	5970	4	45.0		NSGA3
669	74	1.4	0.8650843922516728	0.5813096380215508	0.5203511819817583	6002	4	32.0		NSGA3
670	75	1.4	0.8650843922516728	0.5813096380215508	0.5203511819817583	6071	4	69.0		NSGA3
671	76	1.4	0.8650843922516728	0.5819430950691715	0.5188503172825681	6097	4	26.0		NSGA3
672	77	1.4	0.8650843922516728	0.5819430950691715	0.5174560089853988	6142	4	45.0		NSGA3
673	78	1.4	0.8650843922516728	0.5859071080715346	0.512133813306852	6194	4	52.0		NSGA3
674	79	1.4	0.8650843922516728	0.5867591748152422	0.511653133329201	6251	4	57.0		NSGA3
675	80	1.4	0.8650843922516728	0.5867591748152422	0.5143791463261985	6290	4	39.0		NSGA3
676	81	1.4	0.8650843922516728	0.5867591748152422	0.5142955455455455	6323	4	33.0		NSGA3
677	82	1.4	0.8650843922516728	0.5877435039084845	0.5176547924622801	6372	4	49.0		NSGA3
678	83	1.4	0.8650843922516728	0.5877435039084845	0.5154184335245697	6404	4	32.0		NSGA3
679	84	1.4	0.8650843922516728	0.5877435039084845	0.5140487895948721	6436	4	32.0		NSGA3
680	85	1.4	0.8650843922516728	0.5877435039084845	0.5110264510933532	6465	4	29.0		NSGA3
681	86	1.4	0.8650843922516728	0.5877435039084845	0.5139329970732922	6514	4	49.0		NSGA3
682	87	1.4	0.8650843922516728	0.5877435039084845	0.5126678686893807	6557	4	43.0		NSGA3
683	88	1.4	0.8650843922516728	0.5882584274260441	0.516701166729394	6595	4	38.0		NSGA3
684	89	1.4	0.8650843922516728	0.5882584274260441	0.5124010718514364	6641	4	46.0		NSGA3
685	90	1.4	0.8650843922516728	0.6032168423583062	0.5123933486952731	6691	4	50.0		NSGA3
686	91	1.4	0.8650843922516728	0.6060460219892442	0.5150870164016528	6760	4	69.0		NSGA3
687	92	1.4	0.8650843922516728	0.6102732080425693	0.5131661050792462	6830	4	70.0		NSGA3
688	93	1.4	0.8650843922516728	0.610507206619268	0.5146081504702195	6869	4	39.0		NSGA3
689	94	1.4	0.8650843922516728	0.6185674624892108	0.5095774029719732	6947	4	78.0		NSGA3
690	95	1.4	0.8650843922516728	0.6185674624892108	0.5143420805411161	7012	4	65.0		NSGA3
691	96	1.4	0.8650843922516728	0.6199288304595377	0.5119248298682649	7101	4	89.0		NSGA3
692	97	1.4	0.8650843922516728	0.6199288304595377	0.5123931892435285	7174	4	73.0		NSGA3
693	98	1.4	0.8650843922516728	0.6199288304595377	0.5122103944896681	7223	4	49.0		NSGA3
694	99	1.4	0.8650843922516728	0.6199288304595377	0.5136863607793841	7274	4	51.0		NSGA3
695	100	1.4	0.8650843922516728	0.619945239286152	0.5169616058029014	7362	4	88.0		NSGA3
696	101	1.4	0.8650843922516728	0.6204512832253064	0.5113138235475705	7447	4	85.0		NSGA3
697	102	1.4	0.8665309047906201	0.6211444052078755	0.5202941724073729	7508	4	61.0		NSGA3
698	103	1.4	0.87969015362537	0.6266167831350016	0.5193033471509002	7569	4	61.0		NSGA3
699	104	1.4	0.87969015362537	0.6266167831350016	0.5170619479958002	7655	4	86.0		NSGA3
700	105	1.4	0.87969015362537	0.626715986934705	0.5158823895070553	7747	4	92.0		NSGA3
701	106	1.4	0.87969015362537	0.627718252096639	0.5158180689226948	7827	4	80.0		NSGA3
702	107	1.4	0.87969015362537	0.627718252096639	0.5205832970586406	7890	4	63.0		NSGA3
703	108	1.4	0.87969015362537	0.627718252096639	0.5213894592744696	7934	4	44.0		NSGA3
704	109	1.4	0.87969015362537	0.627718252096639	0.5233508014796547	8037	4	103.0		NSGA3
705	110	1.4	0.87969015362537	0.627718252096639	0.5216062719920983	8097	4	60.0		NSGA3
706	111	1.4	0.87969015362537	0.627928800565321	0.5207959675923063	8152	4	55.0		NSGA3
707	112	1.4	0.87969015362537	0.627928800565321	0.5214762817737646	8230	4	78.0		NSGA3
708	113	1.4	0.87969015362537	0.627928800565321	0.5165732240773828	8320	4	90.0		NSGA3
709	114	1.4	0.87969015362537	0.627928800565321	0.5166030064070971	8395	4	75.0		NSGA3
710	115	1.4	0.87969015362537	0.627928800565321	0.5172253547307764	8501	4	106.0		NSGA3
711	116	1.4	0.87969015362537	0.627928800565321	0.5153919930697358	8577	4	76.0		NSGA3
712	117	1.4	0.87969015362537	0.627928800565321	0.5155881623030153	8641	4	64.0		NSGA3
713	118	1.4	0.87969015362537	0.6279370051247678	0.5170070138414748	8695	4	54.0		NSGA3
714	119	1.4	0.87969015362537	0.6279370051247678	0.5187066402378593	8757	4	62.0		NSGA3
715	120	1.4	0.87969015362537	0.6294276367954404	0.5187842380478087	8808	4	51.0		NSGA3
716	121	1.4	0.87969015362537	0.6294674948135285	0.5195027727584274	8837	4	29.0		NSGA3
717	122	1.4	0.87969015362537	0.629468222158896	0.5171307205754682	8906	4	69.0		NSGA3
718	123	1.4	0.87969015362537	0.629468222158896	0.519506419045245	8976	4	70.0		NSGA3
719	124	1.4	0.87969015362537	0.629468222158896	0.5166904954310934	9028	4	52.0		NSGA3
720	125	1.4	0.87969015362537	0.6294983599832322	0.5180328889996263	9115	4	87.0		NSGA3
721	126	1.4	0.87969015362537	0.6295087920615586	0.5181276887586508	9171	4	56.0		NSGA3
722	127	1.4	0.87969015362537	0.6295172385447744	0.5205496486973823	9233	4	62.0		NSGA3
723	128	1.4	0.87969015362537	0.6297759130804419	0.5213082259663032	9310	4	77.0		NSGA3
724	129	1.4	0.87969015362537	0.6297759130804419	0.5224396749581292	9384	4	74.0		NSGA3
725	130	1.4	0.87969015362537	0.6297759130804419	0.5213290593021822	9459	4	75.0		NSGA3
726	131	1.4	0.87969015362537	0.6297759130804419	0.5186518729138336	9555	4	96.0		NSGA3
727	132	1.4	0.87969015362537	0.6297759130804419	0.5180668892185954	9625	4	70.0		NSGA3
728	133	1.4	0.87969015362537	0.6297962209474383	0.5226992351344684	9701	4	76.0		NSGA3
729	134	1.4	0.87969015362537	0.6300100090241347	0.5244637039768886	9773	4	72.0		NSGA3
730	135	1.4	0.87969015362537	0.6300100090241347	0.5222595353995932	9817	4	44.0		NSGA3
731	136	1.4	0.87969015362537	0.6300844643357001	0.5232550976406087	9879	4	62.0		NSGA3
732	137	1.4	0.87969015362537	0.6300844643357001	0.5244488237467668	9932	4	53.0		NSGA3
733	138	1.4	0.87969015362537	0.6300844643357001	0.5267307105824947	10007	4	75.0		NSGA3
734	139	1.4	0.87969015362537	0.6300844643357001	0.5284527047446359	10053	4	46.0		NSGA3
735	140	1.4	0.87969015362537	0.6300844643357001	0.5288078683068878	10130	4	77.0		NSGA3
736	141	1.4	0.87969015362537	0.6300844643357001	0.5288078683068878	10171	4	41.0		NSGA3
737	142	1.4	0.87969015362537	0.6300844643357001	0.5310131151485983	10215	4	44.0		NSGA3
738	143	1.4	0.87969015362537	0.6300844643357001	0.530951091860675	10260	4	45.0		NSGA3
739	144	1.4	0.87969015362537	0.6300844643357001	0.530951091860675	10292	4	32.0		NSGA3
740	145	1.4	0.87969015362537	0.6330871412401657	0.5300815463606161	10326	4	34.0		NSGA3
741	146	1.4	0.87969015362537	0.6330871412401657	0.5261514560740831	10373	4	47.0		NSGA3
742	147	1.4	0.87969015362537	0.6330871412401657	0.5290091068089983	10431	4	58.0		NSGA3
743	148	1.4	0.87969015362537	0.6330871412401657	0.5274088896974107	10462	4	31.0		NSGA3
744	149	1.4	0.87969015362537	0.6330871412401657	0.5286214600567598	10509	4	47.0		NSGA3
745	1	1.4	0.8178914282947644	0.45148163763463	0.5005953873151165	231	0	231.0		NSGA3
746	2	1.4	0.8201196665560573	0.5178292277735335	0.5007646214343674	377	0	146.0		NSGA3
747	3	1.4	0.8205327143048048	0.5217170818711523	0.5018061314235457	496	0	119.0		NSGA3
748	4	1.4	0.8355508508026018	0.5358520614644526	0.5016601315456615	575	0	79.0		NSGA3
749	5	1.4	0.8372835370982824	0.5437560232708716	0.502450826368378	720	0	145.0		NSGA3
750	6	1.4	0.8372835370982824	0.6007392578604598	0.5034207883504895	821	0	101.0		NSGA3
751	7	1.4	0.8463310839752233	0.6074683440704409	0.5000623363670365	914	0	93.0		NSGA3
752	8	1.4	0.8496981575089392	0.6191409041898659	0.5013376557975576	1030	0	116.0		NSGA3
753	9	1.4	0.8550953771213241	0.6432773138205801	0.50356463878327	1161	0	131.0		NSGA3
754	10	1.4	0.8632352322617289	0.6523115798777948	0.5032248930279385	1311	0	150.0		NSGA3
755	11	1.4	0.8632352322617289	0.6853498647519727	0.5043887445338742	1440	0	129.0		NSGA3
756	12	1.4	0.873930091019871	0.7013382584842236	0.5034920634920634	1564	0	124.0		NSGA3
757	13	1.4	0.8985133032477612	0.7133058279907805	0.5013436660208737	1668	0	104.0		NSGA3
758	14	1.4	0.8985133032477612	0.713572042921881	0.5035036450477627	1791	0	123.0		NSGA3
759	15	1.4	0.8985133032477612	0.7253586905004838	0.5019810320084858	1920	0	129.0		NSGA3
760	16	1.4	0.9037210301755456	0.7418938618459352	0.502235352966923	2055	0	135.0		NSGA3
761	17	1.4	0.9037210301755456	0.7250472567134777	0.5040259659197304	2154	0	99.0		NSGA3
762	18	1.4	0.9037210301755456	0.7225032757729057	0.5036900938735178	2238	0	84.0		NSGA3
763	19	1.4	0.9037210301755456	0.7502403881504436	0.5069811784967401	2362	0	124.0		NSGA3
764	20	1.4	0.9037210301755456	0.7540942538122095	0.5056527170518426	2459	0	97.0		NSGA3
765	21	1.4	0.9037210301755456	0.7545104143333247	0.500388198757764	2542	0	83.0		NSGA3
766	22	1.4	0.9037210301755456	0.7580989498797823	0.5026960478743299	2610	0	68.0		NSGA3
767	23	1.4	0.9037210301755456	0.7586782515280616	0.5019075682382134	2708	0	98.0		NSGA3
768	24	1.4	0.9037210301755456	0.7743684576654074	0.5038442305288161	2810	0	102.0		NSGA3
769	25	1.4	0.9037210301755456	0.7602918879420679	0.5075394105551748	2931	0	121.0		NSGA3
770	26	1.4	0.9037210301755456	0.7590811403932916	0.5058914250462677	3052	0	121.0		NSGA3
771	27	1.4	0.9037210301755456	0.7601582313921464	0.5017202901246048	3137	0	85.0		NSGA3
772	28	1.4	0.9037210301755456	0.7594785354806997	0.507887174361217	3219	0	82.0		NSGA3
773	29	1.4	0.9055322816325936	0.7603128112511253	0.5020202648100951	3337	0	118.0		NSGA3
774	30	1.4	0.9055322816325936	0.767930150724345	0.5104335620711166	3448	0	111.0		NSGA3
775	31	1.4	0.9055322816325936	0.7688716794313253	0.5096579226120008	3596	0	148.0		NSGA3
776	32	1.4	0.9055322816325936	0.7697280201931258	0.5089414118676922	3744	0	148.0		NSGA3
777	33	1.4	0.9055322816325936	0.7862511672611772	0.5112980321559377	3821	0	77.0		NSGA3
778	34	1.4	0.9055322816325936	0.7903651562571502	0.5115163147792706	3921	0	100.0		NSGA3
779	35	1.4	0.9055322816325936	0.7931049559818143	0.5142546545810878	4024	0	103.0		NSGA3
780	36	1.4	0.9055322816325936	0.7910228923483364	0.5149237739545705	4145	0	121.0		NSGA3
781	37	1.4	0.9055322816325936	0.7931655422092115	0.5154783088912069	4219	0	74.0		NSGA3
782	38	1.4	0.9055322816325936	0.7939805702223371	0.514984953632623	4291	0	72.0		NSGA3
783	39	1.4	0.9037210301755456	0.7929808943154902	0.514899845916795	4396	0	105.0		NSGA3
784	40	1.4	0.9037210301755456	0.8091201139709875	0.5103602216748768	4482	0	86.0		NSGA3
785	41	1.4	0.9037210301755456	0.8036585467862551	0.5059099494303296	4609	0	127.0		NSGA3
786	42	1.4	0.9055322816325936	0.8063427945223784	0.5065583338453031	4715	0	106.0		NSGA3
787	43	1.4	0.9055322816325936	0.8126154417895262	0.5098060344827586	4793	0	78.0		NSGA3
788	44	1.4	0.9055322816325936	0.810394042275997	0.5132168733881862	4908	0	115.0		NSGA3
789	45	1.4	0.9055322816325936	0.817665824527627	0.5107395239275974	5019	0	111.0		NSGA3
790	46	1.4	0.9030314032045308	0.8418130682668598	0.5117267165193745	5152	0	133.0		NSGA3
791	47	1.4	0.9036210047977742	0.8367233606226507	0.5159457141106549	5230	0	78.0		NSGA3
792	48	1.4	0.9030314032045308	0.8443512701437561	0.5150873965041398	5292	0	62.0		NSGA3
793	49	1.4	0.9078759646249356	0.8506617738612048	0.5106213651668197	5371	0	79.0		NSGA3
794	50	1.4	0.9106879277479104	0.8513687648922877	0.5106645296510911	5479	0	108.0		NSGA3
795	51	1.4	0.9078759646249356	0.8484215513432347	0.5075654853620954	5572	0	93.0		NSGA3
796	52	1.4	0.9078759646249356	0.8617118802653432	0.5073111043132457	5645	0	73.0		NSGA3
797	53	1.4	0.8995370342364973	0.8567039010871151	0.5084804482737845	5745	0	100.0		NSGA3
798	54	1.4	0.903621004797774	0.8563135860452646	0.5138350103042794	5822	0	77.0		NSGA3
799	55	1.4	0.8995370342364973	0.8531550543734379	0.5104034355531362	5866	0	44.0		NSGA3
800	56	1.4	0.8995370342364973	0.8533108891018821	0.5129483894582724	5948	0	82.0		NSGA3
801	57	1.4	0.8995370342364973	0.8572524891557525	0.5138923152830887	6018	0	70.0		NSGA3
802	58	1.4	0.9036210047977742	0.8612440267140344	0.5090939761992394	6101	0	83.0		NSGA3
803	59	1.4	0.9078759646249356	0.8658654194558671	0.514729348226341	6203	0	102.0		NSGA3
804	60	1.4	0.9078759646249356	0.8667993040130726	0.5085883726647001	6290	0	87.0		NSGA3
805	61	1.4	0.9078759646249356	0.866524593896618	0.5098491843644198	6368	0	78.0		NSGA3
806	62	1.4	0.9078759646249356	0.8686659874336136	0.5121393711002656	6441	0	73.0		NSGA3
807	63	1.4	0.9024822220962287	0.8681359595307838	0.5126084262701364	6539	0	98.0		NSGA3
808	64	1.4	0.9024822220962287	0.8805280997176154	0.5082514370480252	6619	0	80.0		NSGA3
809	65	1.4	0.9024822220962287	0.8899845426655183	0.5113749843964549	6702	0	83.0		NSGA3
810	66	1.4	0.9078753350640636	0.8903260103931238	0.5104127870887647	6823	0	121.0		NSGA3
811	67	1.4	0.9078753350640636	0.8909904278639919	0.5107125139526231	6920	0	97.0		NSGA3
812	68	1.4	0.9078753350640636	0.886512893823174	0.5111700814613676	7027	0	107.0		NSGA3
813	69	1.4	0.8995370342364973	0.8877214557013932	0.5074596898745908	7103	0	76.0		NSGA3
814	70	1.4	0.8986182495687914	0.8863435637086979	0.5098870056497176	7163	0	60.0		NSGA3
815	71	1.4	0.901332050045258	0.8864366946992936	0.5087010954616589	7254	0	91.0		NSGA3
816	72	1.4	0.9078759646249356	0.8852615717197223	0.5093981452666957	7385	0	131.0		NSGA3
817	73	1.4	0.9030314032045308	0.8829542245728053	0.5091061141051849	7481	0	96.0		NSGA3
818	74	1.4	0.9030314032045308	0.8772878119997638	0.5089764368532602	7585	0	104.0		NSGA3
819	75	1.4	0.9030314032045308	0.8831340344882471	0.5133528866934239	7678	0	93.0		NSGA3
820	76	1.4	0.9066701889333992	0.8861526875300231	0.5089824081556537	7773	0	95.0		NSGA3
821	77	1.4	0.9066701889333992	0.886902319282714	0.512318343416703	7865	0	92.0		NSGA3
822	78	1.4	0.9066701889333992	0.8871554478736495	0.5113452440239044	7958	0	93.0		NSGA3
823	79	1.4	0.9066701889333992	0.887636179298485	0.509784159275569	8032	0	74.0		NSGA3
824	80	1.4	0.9066701889333992	0.8880265389521331	0.5095967792272642	8136	0	104.0		NSGA3
825	81	1.4	0.9066701889333992	0.8851106773073429	0.5081535295584934	8220	0	84.0		NSGA3
826	82	1.4	0.9030314032045308	0.8817692945956299	0.5084041489627593	8334	0	114.0		NSGA3
827	83	1.4	0.9030314032045308	0.8832453506304172	0.5070297400087288	8433	0	99.0		NSGA3
828	84	1.4	0.9030314032045308	0.883231611052809	0.5093999003984064	8509	0	76.0		NSGA3
829	85	1.4	0.9030314032045308	0.883463759645578	0.5084365855177138	8606	0	97.0		NSGA3
830	86	1.4	0.9030314032045308	0.8837155470772002	0.5116119365713572	8676	0	70.0		NSGA3
831	87	1.4	0.9078759646249356	0.8941246128813958	0.5099479068599762	8820	0	144.0		NSGA3
832	88	1.4	0.9078759646249356	0.9103675832173704	0.5103073345484256	8940	0	120.0		NSGA3
833	89	1.4	0.9086051147225048	0.9137316692858048	0.5077317974081261	9052	0	112.0		NSGA3
834	90	1.4	0.9086051147225048	0.9142519080432951	0.5091753157434038	9183	0	131.0		NSGA3
835	91	1.4	0.9057322129160912	0.9107394413613572	0.5077767325180307	9291	0	108.0		NSGA3
836	92	1.4	0.8981935414974684	0.908087252523022	0.5072001001753068	9415	0	124.0		NSGA3
837	93	1.4	0.9031899192949706	0.9067773621561886	0.5074224866896335	9512	0	97.0		NSGA3
838	94	1.4	0.9031899192949706	0.8940820203639449	0.5069918037915284	9613	0	101.0		NSGA3
839	95	1.4	0.9031899192949706	0.8892335562466192	0.5115021998742929	9707	0	94.0		NSGA3
840	96	1.4	0.9031899192949706	0.8984472755364952	0.5081698325418645	9770	0	63.0		NSGA3
841	97	1.4	0.9031899192949706	0.9042774438395784	0.5057885539536916	9848	0	78.0		NSGA3
842	98	1.4	0.9031899192949706	0.9010863930839184	0.507712364915808	9933	0	85.0		NSGA3
843	99	1.4	0.9031899192949706	0.9012754081268496	0.5062699855790331	10022	0	89.0		NSGA3
844	100	1.4	0.9005726697671765	0.90177753585559	0.5051074597026115	10111	0	89.0		NSGA3
845	101	1.4	0.9005726697671765	0.9011167176729724	0.5052492211838007	10199	0	88.0		NSGA3
846	102	1.4	0.8981935414974684	0.9005025751884974	0.5078731530177811	10291	0	92.0		NSGA3
847	103	1.4	0.8981935414974684	0.908317925599064	0.5055825848303394	10378	0	87.0		NSGA3
848	104	1.4	0.8981935414974684	0.9096794699440788	0.5101222187402069	10457	0	79.0		NSGA3
849	105	1.4	0.8981935414974684	0.9100241908241924	0.5086029869321718	10555	0	98.0		NSGA3
850	106	1.4	0.8981935414974684	0.9108289769152068	0.5063979427438344	10609	0	54.0		NSGA3
851	107	1.4	0.8979200290837754	0.9091240785677478	0.5104821150855365	10710	0	101.0		NSGA3
852	108	1.4	0.9059773677701014	0.9093501169654592	0.5080645161290323	10774	0	64.0		NSGA3
853	109	1.4	0.9059773677701014	0.9074973511151224	0.5058981980308379	10884	0	110.0		NSGA3
854	110	1.4	0.9059773677701014	0.906256116048687	0.5070507655116842	10981	0	97.0		NSGA3
855	111	1.4	0.9059773677701014	0.9061961649274112	0.5063300934810872	11045	0	64.0		NSGA3
856	112	1.4	0.910687421606334	0.8992340469679965	0.5061058135958166	11130	0	85.0		NSGA3
857	113	1.4	0.9059773677701014	0.8905802114627182	0.5051225702612356	11237	0	107.0		NSGA3
858	114	1.4	0.9059773677701014	0.8923138554261989	0.5033794210233936	11306	0	69.0		NSGA3
859	115	1.4	0.9059773677701014	0.8983799129511243	0.5059191768935168	11371	0	65.0		NSGA3
860	116	1.4	0.9059773677701014	0.9022428580004564	0.5083395452851286	11449	0	78.0		NSGA3
861	117	1.4	0.9059773677701014	0.8961497037462798	0.5124916010017714	11549	0	100.0		NSGA3
862	118	1.4	0.9059773677701014	0.8950273535739839	0.5124397093839672	11635	0	86.0		NSGA3
863	119	1.4	0.9059773677701014	0.8962566760954082	0.5084833689350016	11721	0	86.0		NSGA3
864	120	1.4	0.9059773677701014	0.8971328314155861	0.5149053963618665	11795	0	74.0		NSGA3
865	121	1.4	0.9059773677701014	0.8952831815294856	0.5125298329355609	11855	0	60.0		NSGA3
866	122	1.4	0.9059773677701014	0.8964136047126345	0.5085596403719441	11941	0	86.0		NSGA3
867	123	1.4	0.9059773677701014	0.8972019968817427	0.5044615289613437	12017	0	76.0		NSGA3
868	124	1.4	0.9059773677701014	0.903917510281124	0.5092690677966102	12102	0	85.0		NSGA3
869	125	1.4	0.9059773677701014	0.9047174624667756	0.5067181778688016	12202	0	100.0		NSGA3
870	126	1.4	0.9059773677701014	0.9057151509967551	0.5077071290944123	12313	0	111.0		NSGA3
871	127	1.4	0.9059773677701014	0.9100626233623385	0.5066234410870509	12426	0	113.0		NSGA3
872	128	1.4	0.9059773677701014	0.912397263371196	0.5065598118695464	12485	0	59.0		NSGA3
873	129	1.4	0.9059773677701014	0.9168759510960576	0.5059331007848512	12589	0	104.0		NSGA3
874	130	1.4	0.9059773677701014	0.91660463402765	0.5037243657670012	12718	0	129.0		NSGA3
875	131	1.4	0.9059773677701014	0.9125215691998658	0.5031553096244715	12801	0	83.0		NSGA3
876	132	1.4	0.9059773677701014	0.9123144339753612	0.5066807532160835	12890	0	89.0		NSGA3
877	133	1.4	0.9059773677701014	0.9155740875838716	0.505386604284659	12955	0	65.0		NSGA3
878	134	1.4	0.9059773677701014	0.9154805074990534	0.5053826641093856	13031	0	76.0		NSGA3
879	135	1.4	0.9059773677701014	0.9154114921682892	0.5057749168411976	13101	0	70.0		NSGA3
880	136	1.4	0.9030307770030894	0.9169619794252326	0.5084564299900695	13204	0	103.0		NSGA3
881	137	1.4	0.8979200290837754	0.9110435688089484	0.5087681516121092	13309	0	105.0		NSGA3
882	138	1.4	0.8979200290837754	0.9081033562628004	0.5068002205476935	13377	0	68.0		NSGA3
883	139	1.4	0.8979200290837754	0.9106020093298032	0.5096142032190687	13439	0	62.0		NSGA3
884	140	1.4	0.8979200290837754	0.9078968752166288	0.509824453341546	13497	0	58.0		NSGA3
885	141	1.4	0.8979200290837754	0.9044502265052868	0.5096289050559394	13574	0	77.0		NSGA3
886	142	1.4	0.8979200290837754	0.9044502265052868	0.5095781911954319	13615	0	41.0		NSGA3
887	143	1.4	0.8979200290837754	0.9111816661107416	0.5060799162664696	13688	0	73.0		NSGA3
888	144	1.4	0.901246465465784	0.9144569772345028	0.5089637752587481	13766	0	78.0		NSGA3
889	145	1.4	0.901246465465784	0.9115373927297724	0.5049594091436245	13822	0	56.0		NSGA3
890	146	1.4	0.8979200290837754	0.9116511182213916	0.5101872074882995	13900	0	78.0		NSGA3
891	147	1.4	0.8995887167438742	0.9124760198515868	0.5105901802982095	13995	0	95.0		NSGA3
892	148	1.4	0.8995887167438742	0.91414014882269	0.5092678982397213	14074	0	79.0		NSGA3
893	149	1.4	0.8995887167438742	0.9148609456359302	0.5081463264678758	14172	0	98.0		NSGA3
894	1	1.4	0.4745844834522645	0.1014163404585647	0.5010428208303461	327	2	327.0		NSGA3
895	2	1.4	0.5480692190280999	0.172484270274537	0.4999356664951107	533	2	206.0		NSGA3
896	3	1.4	0.594046657463248	0.2632805614841658	0.5032076331900482	809	2	276.0		NSGA3
897	4	1.4	0.6585042837865243	0.3002964516520328	0.5053730075777371	1066	2	257.0		NSGA3
898	5	1.4	0.6585042837865243	0.3025788494210213	0.5047602027553938	1247	2	181.0		NSGA3
899	6	1.4	0.6965614232910139	0.3353020004668638	0.5063303530640214	1474	2	227.0		NSGA3
900	7	1.4	0.6965614232910139	0.3465866984771062	0.5039579125675939	1650	2	176.0		NSGA3
901	8	1.4	0.6760774935418848	0.3373958952147641	0.5059925338921999	1819	2	169.0		NSGA3
902	9	1.4	0.7069445891684846	0.3419693697733406	0.5050473497303696	1995	2	176.0		NSGA3
903	10	1.4	0.7947794546474591	0.4116000045216714	0.503217756763856	2229	2	234.0		NSGA3
904	11	1.4	0.7973926376173964	0.4442730311159865	0.5040242776091833	2411	2	182.0		NSGA3
905	12	1.4	0.7973926376173964	0.4813615910938212	0.4996403818490911	2647	2	236.0		NSGA3
906	13	1.4	0.8051234763959774	0.4963769598536106	0.5077430737062205	2850	2	203.0		NSGA3
907	14	1.4	0.8141979809712423	0.5201287843292625	0.508688	3068	2	218.0		NSGA3
908	15	1.4	0.8051234763959774	0.5344964156518273	0.5154748855503256	3279	2	211.0		NSGA3
909	16	1.4	0.8098570113930026	0.5422902466758175	0.5128846153846154	3421	2	142.0		NSGA3
910	17	1.4	0.8204966458971474	0.5583904023220521	0.5172837174159426	3591	2	170.0		NSGA3
911	18	1.4	0.8204966458971474	0.561570107830283	0.5108017817371937	3772	2	181.0		NSGA3
912	19	1.4	0.8204966458971474	0.5612729693493754	0.5163739538422522	3933	2	161.0		NSGA3
913	20	1.4	0.8066091979851387	0.555088280728504	0.5130102040816327	4104	2	171.0		NSGA3
914	21	1.4	0.8066091979851387	0.575878079164972	0.5127386521684156	4262	2	158.0		NSGA3
915	22	1.4	0.817931775280908	0.578665064730292	0.5156449146061688	4417	2	155.0		NSGA3
916	23	1.4	0.817931775280908	0.5829655584491388	0.5124600638977636	4611	2	194.0		NSGA3
917	24	1.4	0.817931775280908	0.5881223365491757	0.5105615987857324	4776	2	165.0		NSGA3
918	25	1.4	0.817931775280908	0.5898443950528687	0.5128029772886316	4939	2	163.0		NSGA3
919	26	1.4	0.817931775280908	0.5911945448659965	0.5141464194373401	5073	2	134.0		NSGA3
920	27	1.4	0.8193179072747336	0.5998644160101843	0.513302459278186	5239	2	166.0		NSGA3
921	28	1.4	0.8193179072747336	0.5947202226218586	0.5098553692563677	5388	2	149.0		NSGA3
922	29	1.4	0.8193179072747336	0.5695878720746522	0.5080552174748575	5551	2	163.0		NSGA3
923	30	1.4	0.8193179072747336	0.5700093236670296	0.5100547552310801	5711	2	160.0		NSGA3
924	31	1.4	0.8203578012055885	0.5769979780031305	0.5085091788070818	5896	2	185.0		NSGA3
925	32	1.4	0.8203578012055885	0.5735882726557431	0.5113761586828288	6047	2	151.0		NSGA3
926	33	1.4	0.8203578012055885	0.5777466217154248	0.5077003054129573	6232	2	185.0		NSGA3
927	34	1.4	0.8203578012055885	0.6159380138222159	0.5061972744970799	6398	2	166.0		NSGA3
928	35	1.4	0.8203578012055885	0.6168436530685177	0.5075886154448723	6530	2	132.0		NSGA3
929	36	1.4	0.8203578012055885	0.6012840924839762	0.5076372080853012	6688	2	158.0		NSGA3
930	37	1.4	0.8157890276899558	0.6023604784357235	0.5040477274205084	6829	2	141.0		NSGA3
931	38	1.4	0.8176033205259116	0.5975574431091175	0.5068060440276149	6973	2	144.0		NSGA3
932	39	1.4	0.8147252127492253	0.6076011285110838	0.5034785141082061	7142	2	169.0		NSGA3
933	40	1.4	0.8649327818388837	0.6258066480619005	0.5065488833108065	7259	2	117.0		NSGA3
934	41	1.4	0.8720418561824053	0.6403109817709698	0.5103662080992056	7426	2	167.0		NSGA3
935	42	1.4	0.8720418561824053	0.6488506467334727	0.5068105885376509	7621	2	195.0		NSGA3
936	43	1.4	0.8649327818388837	0.6352315918491217	0.5120169198231109	7760	2	139.0		NSGA3
937	44	1.4	0.8649327818388837	0.638622753777353	0.5127249357326479	7906	2	146.0		NSGA3
938	45	1.4	0.8649327818388837	0.6391734196389369	0.5123994638069704	8091	2	185.0		NSGA3
939	46	1.4	0.8649327818388837	0.6435738614259983	0.5101933719229057	8229	2	138.0		NSGA3
940	47	1.4	0.8649327818388837	0.6298335981626346	0.5153389013813041	8427	2	198.0		NSGA3
941	48	1.4	0.8649327818388837	0.6286695018185146	0.5114355075704338	8548	2	121.0		NSGA3
942	49	1.4	0.8649327818388837	0.6282280202874018	0.513007840342124	8687	2	139.0		NSGA3
943	50	1.4	0.8649327818388837	0.6293380456504923	0.5059177337989911	8837	2	150.0		NSGA3
944	51	1.4	0.8649327818388837	0.6328737581853419	0.5075335363877908	8945	2	108.0		NSGA3
945	52	1.4	0.8871134174888913	0.6450587655348273	0.5097063621533442	9101	2	156.0		NSGA3
946	53	1.4	0.8871134174888913	0.647442939534848	0.5075718100696932	9216	2	115.0		NSGA3
947	54	1.4	0.8871134174888913	0.6481229191053858	0.5092020550172336	9360	2	144.0		NSGA3
948	55	1.4	0.8871134174888913	0.6485459361842537	0.5078634631531357	9461	2	101.0		NSGA3
949	56	1.4	0.8871134174888913	0.6510333391658628	0.5079679350975469	9607	2	146.0		NSGA3
950	57	1.4	0.8871134174888913	0.6619698240886455	0.5084329221279876	9805	2	198.0		NSGA3
951	58	1.4	0.8879701190351539	0.6657768789469234	0.5115495668912415	9968	2	163.0		NSGA3
952	59	1.4	0.8879701190351539	0.6675887519270239	0.5144764717211272	10116	2	148.0		NSGA3
953	60	1.4	0.8775907284024806	0.659813772566678	0.5155103718694661	10276	2	160.0		NSGA3
954	61	1.4	0.8775907284024806	0.6582462102889837	0.5163288994855063	10411	2	135.0		NSGA3
955	62	1.4	0.8775907284024806	0.6572430895759315	0.5128645210052277	10563	2	152.0		NSGA3
956	63	1.4	0.8775907284024806	0.6607586257829007	0.5136209217357861	10676	2	113.0		NSGA3
957	64	1.4	0.8775907284024806	0.6624232019168143	0.5123569281923397	10805	2	129.0		NSGA3
958	65	1.4	0.8775907284024806	0.664952408380588	0.513052530429212	10909	2	104.0		NSGA3
959	66	1.4	0.8775907284024806	0.6647887465824569	0.5081719889363842	11021	2	112.0		NSGA3
960	67	1.4	0.885699759108387	0.6642348221725625	0.5148779084633086	11138	2	117.0		NSGA3
961	68	1.4	0.885699759108387	0.6657109026186127	0.5141809762685703	11239	2	101.0		NSGA3
962	69	1.4	0.885699759108387	0.6651187698997308	0.5060369544440905	11334	2	95.0		NSGA3
963	70	1.4	0.885699759108387	0.6676418319226638	0.4948170350942925	11433	2	99.0		NSGA3
964	71	1.4	0.885699759108387	0.6656809048968113	0.5107071872796051	11517	2	84.0		NSGA3
965	72	1.4	0.885699759108387	0.6641699298262163	0.5048898984163038	11599	2	82.0		NSGA3
966	73	1.4	0.885699759108387	0.6641195803129816	0.5128184713375796	11675	2	76.0		NSGA3
967	74	1.4	0.885699759108387	0.6639869749168628	0.5131187492087607	11736	2	61.0		NSGA3
968	75	1.4	0.885699759108387	0.6661927523252555	0.5128282571374071	11825	2	89.0		NSGA3
969	76	1.4	0.885699759108387	0.6664114574312856	0.5111476141872927	11947	2	122.0		NSGA3
970	77	1.4	0.885699759108387	0.6650030693543088	0.5086695990310448	12063	2	116.0		NSGA3
971	78	1.4	0.885699759108387	0.6627812262814834	0.5078323589222166	12176	2	113.0		NSGA3
972	79	1.4	0.885699759108387	0.6608828943624866	0.5118265859101052	12253	2	77.0		NSGA3
973	80	1.4	0.885699759108387	0.6620268815684149	0.5136226034308778	12358	2	105.0		NSGA3
974	81	1.4	0.885699759108387	0.6789082086264515	0.5149745714823885	12433	2	75.0		NSGA3
975	82	1.4	0.885699759108387	0.6791589837659016	0.5111584754262788	12492	2	59.0		NSGA3
976	83	1.4	0.885699759108387	0.6791589837659016	0.5123238323958794	12536	2	44.0		NSGA3
977	84	1.4	0.885699759108387	0.6789103783292569	0.5116179547327712	12611	2	75.0		NSGA3
978	85	1.4	0.885699759108387	0.6775476904075979	0.5109952968094572	12685	2	74.0		NSGA3
979	86	1.4	0.885699759108387	0.6776081538683991	0.5103994665311825	12753	2	68.0		NSGA3
980	87	1.4	0.885699759108387	0.6776320137563171	0.5105211374888917	12829	2	76.0		NSGA3
981	88	1.4	0.885699759108387	0.6774340486638895	0.5163800818205062	12926	2	97.0		NSGA3
982	89	1.4	0.885699759108387	0.6771538871821013	0.5179369375039335	12987	2	61.0		NSGA3
983	90	1.4	0.885699759108387	0.660637014937611	0.5161143252421079	13035	2	48.0		NSGA3
984	91	1.4	0.885699759108387	0.660637014937611	0.5161143252421079	13101	2	66.0		NSGA3
985	92	1.4	0.885699759108387	0.6605729555260086	0.517000383828045	13214	2	113.0		NSGA3
986	93	1.4	0.885699759108387	0.6605729555260086	0.517000383828045	13280	2	66.0		NSGA3
987	94	1.4	0.885699759108387	0.6599770430357301	0.517462658466173	13339	2	59.0		NSGA3
988	95	1.4	0.885699759108387	0.6700483889639842	0.5151927581186301	13412	2	73.0		NSGA3
989	96	1.4	0.885699759108387	0.661536638807436	0.5141348881184998	13492	2	80.0		NSGA3
990	97	1.4	0.885699759108387	0.6617476351271202	0.515622029279422	13563	2	71.0		NSGA3
991	98	1.4	0.885699759108387	0.6617476351271202	0.515622029279422	13599	2	36.0		NSGA3
992	99	1.4	0.8782883559060343	0.659772339625508	0.5155699929590988	13651	2	52.0		NSGA3
993	100	1.4	0.8782883559060343	0.6575776450757197	0.5170642493638676	13717	2	66.0		NSGA3
994	101	1.4	0.8782883559060343	0.6575905972035752	0.5164031116495569	13768	2	51.0		NSGA3
995	102	1.4	0.8782883559060343	0.6585069912709808	0.5145236872512517	13811	2	43.0		NSGA3
996	103	1.4	0.8782883559060343	0.6580036863975632	0.5125241468126207	13888	2	77.0		NSGA3
997	104	1.4	0.8782883559060343	0.6592946836921386	0.5087455151204511	13962	2	74.0		NSGA3
998	105	1.4	0.8782883559060343	0.6624118529035871	0.5113811480672916	14049	2	87.0		NSGA3
999	106	1.4	0.8782883559060343	0.6610660508534832	0.513517001096845	14153	2	104.0		NSGA3
1000	107	1.4	0.8782883559060343	0.6584595022394668	0.5138897697723092	14197	2	44.0		NSGA3
1001	108	1.4	0.8782883559060343	0.655001746699245	0.5167261942725939	14279	2	82.0		NSGA3
1002	109	1.4	0.8782883559060343	0.6533164999555374	0.5083390700294137	14323	2	44.0		NSGA3
1003	110	1.4	0.8782883559060343	0.6553029858668354	0.517247442455243	14361	2	38.0		NSGA3
1004	111	1.4	0.8782883559060343	0.6544029637119976	0.5159141494435612	14468	2	107.0		NSGA3
1005	112	1.4	0.8782883559060343	0.6537400642332698	0.5143425527818777	14518	2	50.0		NSGA3
1006	113	1.4	0.8782883559060343	0.6548881317445132	0.5089566310496543	14609	2	91.0		NSGA3
1007	114	1.4	0.8782883559060343	0.6547857154770523	0.5041860465116279	14665	2	56.0		NSGA3
1008	115	1.4	0.8782883559060343	0.6541057155839601	0.51033846545362	14795	2	130.0		NSGA3
1009	116	1.4	0.8782883559060343	0.6510224579483078	0.5102438090375288	14855	2	60.0		NSGA3
1010	117	1.4	0.8782883559060343	0.6506289456395287	0.5107040458744823	14919	2	64.0		NSGA3
1011	118	1.4	0.8782883559060343	0.651863965230764	0.5081840055720889	14958	2	39.0		NSGA3
1012	119	1.4	0.8782883559060343	0.6510980737088524	0.5083243653858327	15017	2	59.0		NSGA3
1013	120	1.4	0.8782883559060343	0.6500734738045564	0.5102243769034744	15050	2	33.0		NSGA3
1014	121	1.4	0.8782883559060343	0.650060422038773	0.5157621211178192	15103	2	53.0		NSGA3
1015	122	1.4	0.8782883559060343	0.6488966826283218	0.5265036780614453	15145	2	42.0		NSGA3
1016	123	1.4	0.8782883559060343	0.6492163965076139	0.5235192729551865	15180	2	35.0		NSGA3
1017	124	1.4	0.8782883559060343	0.6449234500606034	0.5236147674564373	15244	2	64.0		NSGA3
1018	125	1.4	0.8782883559060343	0.6447331792235511	0.5257839180378765	15296	2	52.0		NSGA3
1019	126	1.4	0.8782883559060343	0.6414393860005376	0.5219643531930973	15312	2	16.0		NSGA3
1020	127	1.4	0.8782883559060343	0.64021348986561	0.523831103887986	15344	2	32.0		NSGA3
1021	128	1.4	0.8782883559060343	0.639597811531762	0.5254487298925533	15377	2	33.0		NSGA3
1022	129	1.4	0.8782883559060343	0.639597811531762	0.5254487298925533	15392	2	15.0		NSGA3
1023	130	1.4	0.8782883559060343	0.6396859094450559	0.5233537998872251	15447	2	55.0		NSGA3
1024	131	1.4	0.8782883559060343	0.6399960918444896	0.521148370768744	15475	2	28.0		NSGA3
1025	132	1.4	0.8782883559060343	0.6393519628165737	0.5220491029272899	15532	2	57.0		NSGA3
1026	133	1.4	0.8782883559060343	0.639000585499218	0.5273339069510171	15565	2	33.0		NSGA3
1027	134	1.4	0.8782883559060343	0.6403544930019779	0.5259356634704608	15639	2	74.0		NSGA3
1028	135	1.4	0.8782883559060343	0.6445947591131803	0.5193651903158162	15688	2	49.0		NSGA3
1029	136	1.4	0.8782883559060343	0.646534963467226	0.5031562838742587	15762	2	74.0		NSGA3
1030	137	1.4	0.8782883559060343	0.6497061327799065	0.5053794614096122	15810	2	48.0		NSGA3
1031	138	1.4	0.8782883559060343	0.6493859440977878	0.5043374887546588	15872	2	62.0		NSGA3
1032	139	1.4	0.8782883559060343	0.6443569820931137	0.5193005346232179	15950	2	78.0		NSGA3
1033	140	1.4	0.8782883559060343	0.6422675413354749	0.5254697091833571	16001	2	51.0		NSGA3
1034	141	1.4	0.8782883559060343	0.6422675413354749	0.5254697091833571	16016	2	15.0		NSGA3
1035	142	1.4	0.8782883559060343	0.6428644020735254	0.5212433762301287	16047	2	31.0		NSGA3
1036	143	1.4	0.8782883559060343	0.6434643400276278	0.4957087486157253	16078	2	31.0		NSGA3
1037	144	1.4	0.8782883559060343	0.6427231401752196	0.5030610976443534	16116	2	38.0		NSGA3
1038	145	1.4	0.8782883559060343	0.64205686486879	0.5204162442980234	16146	2	30.0		NSGA3
1039	146	1.4	0.8782883559060343	0.6424892430039939	0.5030315278900566	16189	2	43.0		NSGA3
1040	147	1.4	0.8782883559060343	0.6422009963381877	0.5226601758793971	16227	2	38.0		NSGA3
1041	148	1.4	0.8782883559060343	0.6445388717649345	0.5014476334340383	16287	2	60.0		NSGA3
1042	149	1.4	0.8782883559060343	0.6445388717649345	0.5088735558408216	16347	2	60.0		NSGA3
1043	1	1.4	0.903846757779298	0.7507685329464495	0.4985955056179775	200	3	200.0		NSGA3
1044	2	1.4	0.9100767745825084	0.7713390607110858	0.5074575421445134	361	3	161.0		NSGA3
1045	3	1.4	0.9100767745825084	0.8380749444126087	0.5052956202105788	626	3	265.0		NSGA3
1046	4	1.4	0.9502514683508666	0.9036242248800506	0.5070475474534861	847	3	221.0		NSGA3
1047	5	1.4	0.961612565670318	0.9402633569991526	0.5041833792930559	1057	3	210.0		NSGA3
1048	6	1.4	0.9792405568006582	0.9576597499258684	0.5065352375038807	1235	3	178.0		NSGA3
1049	7	1.4	0.9792405568006582	0.9577457514288288	0.5095291479820627	1432	3	197.0		NSGA3
1050	8	1.4	0.9792405568006582	0.957745762491779	0.5075837797433661	1607	3	175.0		NSGA3
1051	9	1.4	0.9792405568006582	0.95884811523608	0.5053815136476427	1771	3	164.0		NSGA3
1052	10	1.4	0.986275462385948	0.9619459318866492	0.5085405170810342	1943	3	172.0		NSGA3
1053	11	1.4	0.986275462385948	0.9619542905423104	0.5059941611280203	2057	3	114.0		NSGA3
1054	12	1.4	0.986275462385948	0.962047232512885	0.5080206378986867	2177	3	120.0		NSGA3
1055	13	1.4	0.986275462385948	0.969952871074784	0.5056093268807743	2323	3	146.0		NSGA3
1056	14	1.4	0.986275462385948	0.972494338617652	0.5046983029541169	2503	3	180.0		NSGA3
1057	15	1.4	0.986275462385948	0.9804436621019932	0.5040713028169014	2643	3	140.0		NSGA3
1058	16	1.4	0.9924477554930086	0.9808971523473096	0.5034530386740331	2799	3	156.0		NSGA3
1059	17	1.4	0.9996015444045246	0.9999674974987725	0.5060303564680689	2952	3	153.0		NSGA3
1060	18	1.4	0.9996015444045246	0.9999674974987722	0.504192575843226	3138	3	186.0		NSGA3
1061	19	1.4	0.9996015444045246	0.9999674974987722	0.5051948869718532	3234	3	96.0		NSGA3
1062	20	1.4	0.9996015444045246	0.9999674974987725	0.5016982200138373	3350	3	116.0		NSGA3
1063	21	1.4	0.9996015444045246	0.9999674974987725	0.5013829519738496	3411	3	61.0		NSGA3
1064	22	1.4	0.9996015444045246	0.9999674974987725	0.5013829519738496	3496	3	85.0		NSGA3
1065	23	1.4	0.9996015444045246	0.9999674974987725	0.5013829519738496	3603	3	107.0		NSGA3
1066	24	1.4	0.9996015444045246	0.9999674974987722	0.5015876509054327	3694	3	91.0		NSGA3
1067	25	1.4	0.9996015444045246	0.9999674974987722	0.5023599748269352	3783	3	89.0		NSGA3
1068	26	1.4	0.9996015444045246	0.9999674974987722	0.502962869570699	3866	3	83.0		NSGA3
1069	27	1.4	0.9996015444045246	0.9999674974987722	0.502962869570699	3968	3	102.0		NSGA3
1070	28	1.4	0.9996015444045246	0.999967528607478	0.5030232411664672	4074	3	106.0		NSGA3
1071	29	1.4	0.9996015444045246	0.999967528607478	0.5030232411664672	4149	3	75.0		NSGA3
1072	30	1.4	0.9996015444045246	0.999967528607478	0.5036056178359996	4199	3	50.0		NSGA3
1073	31	1.4	0.9996015444045246	0.999967528607478	0.5018701282373649	4290	3	91.0		NSGA3
1074	32	1.4	0.9996015444045246	0.999967528607478	0.5019327467001886	4366	3	76.0		NSGA3
1075	33	1.4	0.9996015444045246	0.999967528607478	0.5020432541179429	4447	3	81.0		NSGA3
1076	34	1.4	0.9996015444045246	0.999967528607478	0.5021696748632161	4509	3	62.0		NSGA3
1077	35	1.4	0.9996015444045246	0.999967528607478	0.501933962264151	4544	3	35.0		NSGA3
1078	36	1.4	0.9996015444045246	0.9999726475167529	0.5037959929435484	4631	3	87.0		NSGA3
1079	37	1.4	0.9996015444045246	0.9999726475167529	0.5034779050736498	4641	3	10.0		NSGA3
1080	38	1.4	0.9996015444045246	0.9999726639341772	0.5030317310713164	4709	3	68.0		NSGA3
1081	39	1.4	0.9996015444045246	0.9999726639341772	0.5029694570135747	4753	3	44.0		NSGA3
1082	40	1.4	0.9996015444045246	0.9999726639341772	0.5029694570135747	4771	3	18.0		NSGA3
1083	41	1.4	0.9996015444045246	0.9999726639341772	0.5029694570135747	4795	3	24.0		NSGA3
1084	42	1.4	0.9996015444045246	0.9999726639341772	0.5044226894988667	4816	3	21.0		NSGA3
1085	43	1.4	0.9996015444045246	0.9999726639341772	0.5044243607507243	4884	3	68.0		NSGA3
1086	44	1.4	0.9996015444045246	0.9999726639341772	0.5031287340418842	4932	3	48.0		NSGA3
1087	45	1.4	0.9996015444045246	0.9999726639341772	0.5033473723912497	4989	3	57.0		NSGA3
1088	46	1.4	0.9996015444045246	0.9999726966099576	0.5038119841219835	5028	3	39.0		NSGA3
1089	47	1.4	0.9996015444045246	0.9999726966099576	0.5030222893842086	5053	3	25.0		NSGA3
1090	48	1.4	0.9996015444045246	0.9999726966099576	0.5024517508015339	5147	3	94.0		NSGA3
1091	49	1.4	0.9996015444045246	0.9999727560795986	0.5029319041614123	5207	3	60.0		NSGA3
1092	50	1.4	0.9996015444045246	0.9999727560795986	0.5028050932929904	5277	3	70.0		NSGA3
1093	51	1.4	0.9996015444045246	0.9999727560795986	0.5028050932929904	5331	3	54.0		NSGA3
1094	52	1.4	0.9996015444045246	0.9999727560795988	0.5031875276147194	5387	3	56.0		NSGA3
1095	53	1.4	0.9996015444045246	0.9999727560795986	0.5028059776782899	5450	3	63.0		NSGA3
1096	54	1.4	0.9996015444045246	0.9999727560795986	0.5029322739311388	5597	3	147.0		NSGA3
1097	55	1.4	0.9996015444045246	0.9999727560795986	0.5029322739311388	5679	3	82.0		NSGA3
1098	56	1.4	0.9996015444045246	0.9999727560795986	0.5029322739311388	5743	3	64.0		NSGA3
1099	57	1.4	0.9996015444045246	0.9999727560795986	0.5029322739311388	5776	3	33.0		NSGA3
1100	58	1.4	0.9996015444045246	0.9999727560795986	0.5029322739311388	5848	3	72.0		NSGA3
1101	59	1.4	0.9996015444045246	0.9999727560795986	0.5029322739311388	5918	3	70.0		NSGA3
1102	60	1.4	0.9996015444045246	0.9999727560795986	0.5029322739311388	5951	3	33.0		NSGA3
1103	61	1.4	0.9996015444045246	0.9999727560795986	0.5029322739311388	5979	3	28.0		NSGA3
1104	62	1.4	0.9996015444045246	0.9999727560795986	0.5029322739311388	6076	3	97.0		NSGA3
1105	63	1.4	0.9996015444045246	0.9999727560795986	0.5029322739311388	6124	3	48.0		NSGA3
1106	64	1.4	0.9996015444045246	0.9999727560795986	0.5029322739311388	6152	3	28.0		NSGA3
1107	65	1.4	0.9996015444045246	0.9999727560795986	0.5029322739311388	6223	3	71.0		NSGA3
1108	66	1.4	0.9996015444045246	0.9999727560795986	0.5029322739311388	6274	3	51.0		NSGA3
1109	67	1.4	0.9996015444045246	0.9999727560795986	0.5029322739311388	6313	3	39.0		NSGA3
1110	68	1.4	0.9996015444045246	0.9999727560795986	0.5029322739311388	6378	3	65.0		NSGA3
1111	69	1.4	0.9996015444045246	0.9999727560795986	0.5032152313705712	6412	3	34.0		NSGA3
1112	70	1.4	0.9996015444045246	0.9999727560795986	0.5032152313705712	6482	3	70.0		NSGA3
1113	71	1.4	0.9996015444045246	0.9999727560795986	0.5032152313705712	6572	3	90.0		NSGA3
1114	72	1.4	0.9996015444045246	0.9999727560795986	0.5032152313705712	6629	3	57.0		NSGA3
1115	73	1.4	0.9996015444045246	0.9999727560795986	0.5032152313705712	6662	3	33.0		NSGA3
1116	74	1.4	0.9996015444045246	0.9999727560795986	0.5032152313705712	6675	3	13.0		NSGA3
1117	75	1.4	0.9996015444045246	0.9999727560795986	0.5032152313705712	6730	3	55.0		NSGA3
1118	76	1.4	0.9996015444045246	0.9999727560795986	0.5032152313705712	6762	3	32.0		NSGA3
1119	77	1.4	0.9996015444045246	0.9999727560795986	0.5032152313705712	6784	3	22.0		NSGA3
1120	78	1.4	0.9996015444045246	0.9999727560795986	0.5032152313705712	6855	3	71.0		NSGA3
1121	79	1.4	0.9996015444045246	0.9999727560795986	0.5032152313705712	6879	3	24.0		NSGA3
1122	80	1.4	0.9996015444045246	0.9999727560795986	0.5032152313705712	6971	3	92.0		NSGA3
1123	81	1.4	0.9996015444045246	0.9999727560795986	0.5046973518284994	7036	3	65.0		NSGA3
1124	82	1.4	0.9996015444045246	0.9999727560795986	0.5046973518284994	7080	3	44.0		NSGA3
1125	83	1.4	0.9996015444045246	0.9999727560795986	0.5046973518284994	7092	3	12.0		NSGA3
1126	84	1.4	0.9996015444045246	0.9999727560795986	0.5046973518284994	7103	3	11.0		NSGA3
1127	85	1.4	0.9996015444045246	0.9999727560795986	0.5046973518284994	7161	3	58.0		NSGA3
1128	86	1.4	0.9996015444045246	0.9999727560795986	0.5046973518284994	7188	3	27.0		NSGA3
1129	87	1.4	0.9996015444045246	0.9999727560795986	0.5046973518284994	7236	3	48.0		NSGA3
1130	88	1.4	0.9996015444045246	0.9999727560795986	0.5046973518284994	7284	3	48.0		NSGA3
1131	89	1.4	0.9996015444045246	0.9999727560795986	0.5046973518284994	7326	3	42.0		NSGA3
1132	90	1.4	0.9996015444045246	0.9999727560795986	0.5046973518284994	7363	3	37.0		NSGA3
1133	91	1.4	0.9996015444045246	0.9999727560795986	0.5046973518284994	7401	3	38.0		NSGA3
1134	92	1.4	0.9996015444045246	0.9999727560795986	0.5046973518284994	7441	3	40.0		NSGA3
1135	93	1.4	0.9996015444045246	0.9999727560795986	0.5046973518284994	7455	3	14.0		NSGA3
1136	94	1.4	0.9996015444045246	0.9999727560795986	0.5046973518284994	7527	3	72.0		NSGA3
1137	95	1.4	0.9996015444045246	0.9999727560795986	0.5046973518284994	7597	3	70.0		NSGA3
1138	96	1.4	0.9996015444045246	0.9999727560795986	0.5046973518284994	7630	3	33.0		NSGA3
1139	97	1.4	0.9996015444045246	0.9999727560795986	0.5046973518284994	7648	3	18.0		NSGA3
1140	98	1.4	0.9996015444045246	0.9999727560795986	0.5046973518284994	7668	3	20.0		NSGA3
1141	99	1.4	0.9996015444045246	0.9999727560795986	0.5046973518284994	7679	3	11.0		NSGA3
1142	100	1.4	0.9996015444045246	0.9999727560795986	0.5046973518284994	7710	3	31.0		NSGA3
1143	101	1.4	0.9996015444045246	0.9999727560795986	0.5046973518284994	7774	3	64.0		NSGA3
1144	102	1.4	0.9996015444045246	0.9999727560795986	0.5046973518284994	7816	3	42.0		NSGA3
1145	103	1.4	0.9996015444045246	0.9999727560795986	0.5046973518284994	7833	3	17.0		NSGA3
1146	104	1.4	0.9996015444045246	0.9999727560795986	0.5046973518284994	7868	3	35.0		NSGA3
1147	105	1.4	0.9996015444045246	0.9999727560795986	0.5046973518284994	7927	3	59.0		NSGA3
1148	106	1.4	0.9996015444045246	0.9999727560795986	0.5046973518284994	7934	3	7.0		NSGA3
1149	107	1.4	0.9996015444045246	0.9999727560795986	0.5046973518284994	7961	3	27.0		NSGA3
1150	108	1.4	0.9996015444045246	0.9999727560795986	0.5046973518284994	7991	3	30.0		NSGA3
1151	109	1.4	0.9996015444045246	0.9999727560795986	0.5046973518284994	8035	3	44.0		NSGA3
1152	110	1.4	0.9996015444045246	0.9999727560795986	0.5046973518284994	8104	3	69.0		NSGA3
1153	111	1.4	0.9996015444045246	0.9999727560795986	0.5046973518284994	8114	3	10.0		NSGA3
1154	112	1.4	0.9996015444045246	0.9999727560795986	0.5046973518284994	8132	3	18.0		NSGA3
1155	113	1.4	0.9996015444045246	0.9999727560795986	0.5046973518284994	8162	3	30.0		NSGA3
1156	114	1.4	0.9996015444045246	0.9999727560795986	0.5046973518284994	8183	3	21.0		NSGA3
1157	115	1.4	0.9996015444045246	0.9999727560795986	0.5046973518284994	8257	3	74.0		NSGA3
1158	116	1.4	0.9996015444045246	0.9999727560795986	0.5055429579239104	8320	3	63.0		NSGA3
1159	117	1.4	0.9996015444045246	0.9999727560795986	0.5044685002202781	8330	3	10.0		NSGA3
1160	118	1.4	0.9996015444045246	0.9999727560795986	0.5043418071985906	8369	3	39.0		NSGA3
1161	119	1.4	0.9996015444045246	0.9999727560795986	0.5043418071985906	8375	3	6.0		NSGA3
1162	120	1.4	0.9996015444045246	0.9999727560795986	0.5048667548667549	8406	3	31.0		NSGA3
1163	121	1.4	0.9996015444045246	0.9999727560795986	0.5048667548667549	8409	3	3.0		NSGA3
1164	122	1.4	0.9996015444045246	0.9999727560795986	0.5042799597180262	8422	3	13.0		NSGA3
1165	123	1.4	0.9996015444045246	0.9999727560795986	0.5042799597180262	8423	3	1.0		NSGA3
1166	124	1.4	0.9996015444045246	0.9999727560795986	0.5043092601912431	8460	3	37.0		NSGA3
1167	125	1.4	0.9996015444045246	0.9999727560795986	0.5043092601912431	8518	3	58.0		NSGA3
1168	126	1.4	0.9996015444045246	0.9999727560795986	0.5043092601912431	8520	3	2.0		NSGA3
1169	127	1.4	0.9996015444045246	0.9999727560795986	0.5021524635495224	8536	3	16.0		NSGA3
1170	128	1.4	0.9996015444045246	0.9999727560795986	0.5027218376337319	8593	3	57.0		NSGA3
1171	129	1.4	0.9996015444045246	0.9999727560795986	0.5037833406898291	8692	3	99.0		NSGA3
1172	130	1.4	0.9996015444045246	0.9999727560795986	0.5037513397642015	8771	3	79.0		NSGA3
1173	131	1.4	0.9996015444045246	0.9999727560795986	0.5017457221942627	8892	3	121.0		NSGA3
1174	132	1.4	0.9996015444045246	0.9999727560795986	0.5017145913295161	8944	3	52.0		NSGA3
1175	133	1.4	0.9996015444045246	0.9999727560795986	0.5013529670882889	9039	3	95.0		NSGA3
1176	134	1.4	0.9996015444045246	0.9999727560795986	0.5013529670882889	9079	3	40.0		NSGA3
1177	135	1.4	0.9996015444045246	0.9999727560795988	0.5026320766612028	9104	3	25.0		NSGA3
1178	136	1.4	0.9996015444045246	0.9999727560795986	0.502663598537385	9130	3	26.0		NSGA3
1179	137	1.4	0.9996015444045246	0.9999727560795988	0.5026329066027622	9171	3	41.0		NSGA3
1180	138	1.4	0.9996015444045246	0.9999727560795986	0.5026314130845834	9219	3	48.0		NSGA3
1181	139	1.4	0.9996015444045246	0.9999727560795988	0.5020784783019462	9254	3	35.0		NSGA3
1182	140	1.4	0.9996015444045246	0.9999727560795988	0.5020784783019462	9291	3	37.0		NSGA3
1183	141	1.4	0.9996015444045246	0.9999727560795988	0.5020784783019462	9372	3	81.0		NSGA3
1184	142	1.4	0.9996015444045246	0.9999727560795988	0.5020784783019462	9425	3	53.0		NSGA3
1185	143	1.4	0.9996015444045246	0.9999727560795988	0.5020784783019462	9446	3	21.0		NSGA3
1186	144	1.4	0.9996015444045246	0.9999727560795988	0.5020784783019462	9456	3	10.0		NSGA3
1187	145	1.4	0.9996015444045246	0.9999727560795988	0.5020784783019462	9515	3	59.0		NSGA3
1188	146	1.4	0.9996015444045246	0.9999727560795988	0.5020784783019462	9561	3	46.0		NSGA3
1189	147	1.4	0.9996015444045246	0.9999727560795988	0.5020784783019462	9605	3	44.0		NSGA3
1190	148	1.4	0.9996015444045246	0.9999727560795988	0.5020784783019462	9690	3	85.0		NSGA3
1191	149	1.4	0.9996015444045246	0.9999727560795988	0.5020784783019462	9726	3	36.0		NSGA3
1192	1	1.4	0.6812866628765828	0.3235273047292861	0.4997272843942505	220	1	220.0		NSGA3
1193	2	1.4	0.6829588457269662	0.3273377561649113	0.500386398763524	430	1	210.0		NSGA3
1194	3	1.4	0.6962807885433563	0.3809095421461184	0.503755364806867	623	1	193.0		NSGA3
1195	4	1.4	0.7011525025955477	0.3911055409059684	0.5060145256468452	788	1	165.0		NSGA3
1196	5	1.4	0.7411727988456106	0.408358685122547	0.5040455692925109	965	1	177.0		NSGA3
1197	6	1.4	0.7705899333262034	0.4589214141106278	0.5110767404074491	1160	1	195.0		NSGA3
1198	7	1.4	0.7705899333262034	0.4866712405935793	0.5135812072184194	1321	1	161.0		NSGA3
1199	8	1.4	0.8012560337102634	0.5149137470843136	0.5140632847815169	1508	1	187.0		NSGA3
1200	9	1.4	0.803262548690719	0.5227091698723737	0.510276543827817	1727	1	219.0		NSGA3
1201	10	1.4	0.805125413825224	0.5471788422601844	0.517067023461323	1886	1	159.0		NSGA3
1202	11	1.4	0.8139720860374032	0.5481688970296028	0.5196734393223252	2093	1	207.0		NSGA3
1203	12	1.4	0.8139720860374032	0.5485601200728794	0.5196319018404908	2249	1	156.0		NSGA3
1204	13	1.4	0.8139720860374032	0.5486627467916564	0.5161407766990291	2413	1	164.0		NSGA3
1205	14	1.4	0.8153650853625602	0.5487978950982889	0.5177699403147042	2573	1	160.0		NSGA3
1206	15	1.4	0.8153650853625602	0.5537126054511512	0.5188739312352192	2715	1	142.0		NSGA3
1207	16	1.4	0.8153650853625602	0.5537300643796654	0.5186594202898551	2895	1	180.0		NSGA3
1208	17	1.4	0.8153650853625602	0.5548660729468932	0.5177130456045971	3061	1	166.0		NSGA3
1209	18	1.4	0.828798246645839	0.5693070134063154	0.5189500797252545	3235	1	174.0		NSGA3
1210	19	1.4	0.828798246645839	0.570512125285019	0.5100254422098377	3412	1	177.0		NSGA3
1211	20	1.4	0.8300322924952726	0.5893372541726207	0.5144965491742667	3618	1	206.0		NSGA3
1212	21	1.4	0.8360228123444654	0.6002430553571012	0.5151153416842367	3786	1	168.0		NSGA3
1213	22	1.4	0.8365919153619827	0.600403254243295	0.5132054879950109	3973	1	187.0		NSGA3
1214	23	1.4	0.8416528550723328	0.6033269500796002	0.5126256281407036	4153	1	180.0		NSGA3
1215	24	1.4	0.8416528550723328	0.6036398068050315	0.5123046016699102	4295	1	142.0		NSGA3
1216	25	1.4	0.8416528550723328	0.60363982534236	0.5103616352201258	4453	1	158.0		NSGA3
1217	26	1.4	0.8416528550723328	0.6036398253423603	0.5122668352829592	4576	1	123.0		NSGA3
1218	27	1.4	0.8429610992170563	0.6038428804339244	0.5127609108159393	4748	1	172.0		NSGA3
1219	28	1.4	0.8429610992170563	0.628868409743994	0.500790256600967	4863	1	115.0		NSGA3
1220	29	1.4	0.8499549744678906	0.6307559445161325	0.4988137055524743	4984	1	121.0		NSGA3
1221	30	1.4	0.8499549744678906	0.6307560661468277	0.5102487405541561	5158	1	174.0		NSGA3
1222	31	1.4	0.8499549744678906	0.6307560662112244	0.5097780126849895	5345	1	187.0		NSGA3
1223	32	1.4	0.8627222469735856	0.6421227823197362	0.5121603856266432	5478	1	133.0		NSGA3
1224	33	1.4	0.8627222469735856	0.6421227823197362	0.5147444708234412	5619	1	141.0		NSGA3
1225	34	1.4	0.8627222469735856	0.6421228551013723	0.512590149787339	5778	1	159.0		NSGA3
1226	35	1.4	0.8627222469735856	0.6448595192748245	0.5133370466641911	5990	1	212.0		NSGA3
1227	36	1.4	0.8627222469735856	0.6478832923364103	0.5187248529866915	6148	1	158.0		NSGA3
1228	37	1.4	0.8627222469735856	0.6500531572431583	0.5183685985893898	6269	1	121.0		NSGA3
1229	38	1.4	0.8627222469735856	0.6500531572431583	0.519120517199317	6402	1	133.0		NSGA3
1230	39	1.4	0.8628287427464206	0.6563336011768613	0.5189714355768053	6547	1	145.0		NSGA3
1231	40	1.4	0.8629105584820472	0.6597181922454335	0.5169901426559727	6693	1	146.0		NSGA3
1232	41	1.4	0.8635670209150519	0.659947169103287	0.5176244622003687	6897	1	204.0		NSGA3
1233	42	1.4	0.8635670209150519	0.6610722187235816	0.5153642465669068	7033	1	136.0		NSGA3
1234	43	1.4	0.8686587802151742	0.6620580639114583	0.5078862920804069	7186	1	153.0		NSGA3
1235	44	1.4	0.8686587802151742	0.6690347592180999	0.5112177527815137	7332	1	146.0		NSGA3
1236	45	1.4	0.8686587802151742	0.6709529467847473	0.5168282591243131	7475	1	143.0		NSGA3
1237	46	1.4	0.8686587802151742	0.6709529467847474	0.5145692307692308	7589	1	114.0		NSGA3
1238	47	1.4	0.8686587802151742	0.6709529467847474	0.5138846318886778	7742	1	153.0		NSGA3
1239	48	1.4	0.8733956582013289	0.6724215421937093	0.5122048207512542	7906	1	164.0		NSGA3
1240	49	1.4	0.8733956582013289	0.6724762857234506	0.5097050629844961	8003	1	97.0		NSGA3
1241	50	1.4	0.8733956582013289	0.6732705839252675	0.5202917609639733	8167	1	164.0		NSGA3
1242	51	1.4	0.8733956582013289	0.6732705839252674	0.5208282470703125	8261	1	94.0		NSGA3
1243	52	1.4	0.8733956582013289	0.6741974803990545	0.5191120392228074	8432	1	171.0		NSGA3
1244	53	1.4	0.8753074003954063	0.6746915631915251	0.5234351284075041	8552	1	120.0		NSGA3
1245	54	1.4	0.8767314365174923	0.6961950789907744	0.52149843975036	8680	1	128.0		NSGA3
1246	55	1.4	0.8767314365174923	0.696527048958419	0.5234506618531889	8817	1	137.0		NSGA3
1247	56	1.4	0.8767314365174923	0.696527048958419	0.5225974260283858	8949	1	132.0		NSGA3
1248	57	1.4	0.8767314365174923	0.696527048958419	0.5222536738135389	9067	1	118.0		NSGA3
1249	58	1.4	0.8767314365174923	0.696527048958419	0.519312725090036	9195	1	128.0		NSGA3
1250	59	1.4	0.8767314365174923	0.696527048958419	0.5193461307738452	9306	1	111.0		NSGA3
1251	60	1.4	0.8767314365174923	0.696527048958419	0.5237078043203561	9436	1	130.0		NSGA3
1252	61	1.4	0.8767314365174923	0.7032671045685831	0.5226355421686747	9574	1	138.0		NSGA3
1253	62	1.4	0.8808980488718772	0.7036969114392361	0.5182842755230502	9701	1	127.0		NSGA3
1254	63	1.4	0.8812053928742092	0.7037206988189765	0.5217869188147435	9844	1	143.0		NSGA3
1255	64	1.4	0.8874491328096428	0.7044289350429863	0.5216754364984454	10043	1	199.0		NSGA3
1256	65	1.4	0.8874491328096428	0.7044289350429862	0.5209566517189836	10151	1	108.0		NSGA3
1257	66	1.4	0.8874491328096428	0.7044289350429863	0.5218823317090778	10280	1	129.0		NSGA3
1258	67	1.4	0.8874491328096428	0.7044289350429864	0.5217005534167469	10402	1	122.0		NSGA3
1259	68	1.4	0.8874491328096428	0.7044289350429863	0.5208734649650855	10552	1	150.0		NSGA3
1260	69	1.4	0.8874491328096428	0.7044289350429864	0.5207140705031635	10662	1	110.0		NSGA3
1261	70	1.4	0.8897532567164373	0.7052632534381987	0.5206003264615198	10780	1	118.0		NSGA3
1262	71	1.4	0.8897532567164373	0.7053549238173431	0.5196096315213425	10890	1	110.0		NSGA3
1263	72	1.4	0.8897532567164373	0.7053549238173431	0.512918344048549	11015	1	125.0		NSGA3
1264	73	1.4	0.8897532567164373	0.7154977708324184	0.5156042296072507	11114	1	99.0		NSGA3
1265	74	1.4	0.8897532567164373	0.7154977708324183	0.5156098887814313	11211	1	97.0		NSGA3
1266	75	1.4	0.8897532567164373	0.7154977708324181	0.5153622837788798	11295	1	84.0		NSGA3
1267	76	1.4	0.8897532567164373	0.7154977708324181	0.5115855128359649	11401	1	106.0		NSGA3
1268	77	1.4	0.8897532567164373	0.7154977708324181	0.5122057936028968	11532	1	131.0		NSGA3
1269	78	1.4	0.8897532567164373	0.7161511845415681	0.5187041564792176	11623	1	91.0		NSGA3
1270	79	1.4	0.8897532567164373	0.7161511845415681	0.5181962508395922	11752	1	129.0		NSGA3
1271	80	1.4	0.8897532567164373	0.7161511845415681	0.5181962508395922	11834	1	82.0		NSGA3
1272	81	1.4	0.8897532567164373	0.7161511845415681	0.5082608695652174	11941	1	107.0		NSGA3
1273	82	1.4	0.8897532567164373	0.7161511845415681	0.5106015037593985	12045	1	104.0		NSGA3
1274	83	1.4	0.8897532567164373	0.7171068098780853	0.5198492615647504	12159	1	114.0		NSGA3
1275	84	1.4	0.8897532567164373	0.7171068098780853	0.5202661550642548	12251	1	92.0		NSGA3
1276	85	1.4	0.8897532567164373	0.7171068098780854	0.520649729532608	12356	1	105.0		NSGA3
1277	86	1.4	0.8897532567164373	0.7171068098780853	0.5210684382963233	12422	1	66.0		NSGA3
1278	87	1.4	0.8897532567164373	0.7171068098780852	0.5205417196873295	12531	1	109.0		NSGA3
1279	88	1.4	0.8897532567164373	0.7171068098780852	0.5205417196873295	12615	1	84.0		NSGA3
1280	89	1.4	0.8897532567164373	0.7171068098780854	0.5219816869807774	12714	1	99.0		NSGA3
1281	90	1.4	0.8897532567164373	0.7171068098780853	0.5222107751045392	12799	1	85.0		NSGA3
1282	91	1.4	0.8897532567164373	0.7171068098780853	0.5225181598062955	12885	1	86.0		NSGA3
1283	92	1.4	0.8897532567164373	0.7171496497486497	0.5225099842672153	12975	1	90.0		NSGA3
1284	93	1.4	0.8914454928031973	0.7183004450712517	0.5228714725965316	13101	1	126.0		NSGA3
1285	94	1.4	0.8914454928031973	0.718300445071252	0.5215660252156602	13204	1	103.0		NSGA3
1286	95	1.4	0.8914454928031973	0.718300445071252	0.5223527986430822	13313	1	109.0		NSGA3
1287	96	1.4	0.8960155418486807	0.7219192082276703	0.5219780219780219	13409	1	96.0		NSGA3
1288	97	1.4	0.8960155418486807	0.7219192082276704	0.5220204106426922	13490	1	81.0		NSGA3
1289	98	1.4	0.8960155418486807	0.7219192082276708	0.5210239321417752	13622	1	132.0		NSGA3
1290	99	1.4	0.8960155418486807	0.7219192082276704	0.5211348634409254	13701	1	79.0		NSGA3
1291	100	1.4	0.8960155418486807	0.7219192082276704	0.5211348634409254	13811	1	110.0		NSGA3
1292	101	1.4	0.8960155418486807	0.7219192082276704	0.5211348634409254	13859	1	48.0		NSGA3
1293	102	1.4	0.8960155418486807	0.7219192082276704	0.5211348634409254	13943	1	84.0		NSGA3
1294	103	1.4	0.8960155418486807	0.7219192082276704	0.5211348634409254	14035	1	92.0		NSGA3
1295	104	1.4	0.8960155418486807	0.7219192082276704	0.5211348634409254	14109	1	74.0		NSGA3
1296	105	1.4	0.8960155418486807	0.7219192082276704	0.5217950269223789	14224	1	115.0		NSGA3
1297	106	1.4	0.8960155418486807	0.7237619349555484	0.5216686856450636	14301	1	77.0		NSGA3
1298	107	1.4	0.9028470524925928	0.7359402460456942	0.5224052319244277	14389	1	88.0		NSGA3
1299	108	1.4	0.9028470524925928	0.7370080908254211	0.5220882317294874	14480	1	91.0		NSGA3
1300	109	1.4	0.9028470524925928	0.7370080908254211	0.5195560253699788	14582	1	102.0		NSGA3
1301	110	1.4	0.9028470524925928	0.7370080908254211	0.5213495708932673	14735	1	153.0		NSGA3
1302	111	1.4	0.9028470524925928	0.7455363153028525	0.522478368729957	14840	1	105.0		NSGA3
1303	112	1.4	0.9028470524925928	0.7455363153028525	0.5194738743077294	14989	1	149.0		NSGA3
1304	113	1.4	0.9028470524925928	0.7455363153028522	0.5205229507207914	15111	1	122.0		NSGA3
1305	114	1.4	0.9028470524925928	0.7455363153028525	0.5195615565044807	15224	1	113.0		NSGA3
1306	115	1.4	0.9028470524925928	0.7455363153028525	0.51888748647674	15321	1	97.0		NSGA3
1307	116	1.4	0.9028470524925928	0.7455363153028525	0.5190746753246753	15441	1	120.0		NSGA3
1308	117	1.4	0.9028470524925928	0.7455363153028525	0.5201393917451123	15559	1	118.0		NSGA3
1309	118	1.4	0.9028470524925928	0.7455363153028525	0.5201393917451123	15658	1	99.0		NSGA3
1310	119	1.4	0.9028470524925928	0.7455363153028525	0.5198966642494561	15762	1	104.0		NSGA3
1311	120	1.4	0.9028470524925928	0.7455363153028525	0.5206961145688561	15837	1	75.0		NSGA3
1312	121	1.4	0.9028470524925928	0.7455363153028525	0.51884633911368	15966	1	129.0		NSGA3
1313	122	1.4	0.9028470524925928	0.7455363153028522	0.5204491868689922	16064	1	98.0		NSGA3
1314	123	1.4	0.9033302780906752	0.7458442122777701	0.5197849332447291	16146	1	82.0		NSGA3
1315	124	1.4	0.9033302780906752	0.7460968338149934	0.517668428005284	16236	1	90.0		NSGA3
1316	125	1.4	0.9033302780906752	0.7460968338149934	0.5164067186562687	16313	1	77.0		NSGA3
1317	126	1.4	0.9033302780906752	0.7460968338149934	0.5148668860305115	16419	1	106.0		NSGA3
1318	127	1.4	0.9033302780906752	0.7460968338160634	0.5173352177050757	16482	1	63.0		NSGA3
1319	128	1.4	0.9033302780906752	0.7460968338160634	0.515838732901368	16583	1	101.0		NSGA3
1320	129	1.4	0.9033302780906752	0.7486919521777923	0.5200608910592632	16668	1	85.0		NSGA3
1321	130	1.4	0.9033302780906752	0.7520288847769003	0.5198143252012979	16794	1	126.0		NSGA3
1322	131	1.4	0.9033302780906752	0.7520288847769003	0.5198143252012979	16903	1	109.0		NSGA3
1323	132	1.4	0.9033302780906752	0.7520288847769003	0.5198143252012979	16995	1	92.0		NSGA3
1324	133	1.4	0.9033302780906752	0.7547130417672508	0.519429584660696	17087	1	92.0		NSGA3
1325	134	1.4	0.9033302780906752	0.7547130417672508	0.5199025915459082	17168	1	81.0		NSGA3
1326	135	1.4	0.9033302780906752	0.7547130417672511	0.5187586289693259	17240	1	72.0		NSGA3
1327	136	1.4	0.9033302780906752	0.7547130417672511	0.514192855864989	17352	1	112.0		NSGA3
1328	137	1.4	0.9033302780906752	0.7556447618456414	0.5164027487302061	17433	1	81.0		NSGA3
1329	138	1.4	0.9033302780906752	0.7556447618456414	0.5158805970149254	17496	1	63.0		NSGA3
1330	139	1.4	0.9093258837144144	0.7569914776307426	0.5146227537784125	17597	1	101.0		NSGA3
1331	140	1.4	0.9093258837144144	0.7569914776307426	0.5146227537784125	17717	1	120.0		NSGA3
1332	141	1.4	0.9093258837144144	0.7569914776307426	0.5163377258362649	17816	1	99.0		NSGA3
1333	142	1.4	0.9093258837144144	0.7569914776307426	0.5163377258362649	17884	1	68.0		NSGA3
1334	143	1.4	0.9093258837144144	0.7569914776307426	0.5165276950565814	17977	1	93.0		NSGA3
1335	144	1.4	0.9093258837144144	0.7569914776307426	0.5166319237641454	18098	1	121.0		NSGA3
1336	145	1.4	0.9093258837144144	0.7569914776307426	0.5165674307829712	18220	1	122.0		NSGA3
1337	146	1.4	0.9093258837144144	0.7569914776307426	0.5202730966893748	18317	1	97.0		NSGA3
1338	147	1.4	0.9093258837144144	0.7569914776307426	0.5202730966893748	18389	1	72.0		NSGA3
1339	148	1.4	0.9093258837144144	0.7569914776307426	0.5202730966893748	18452	1	63.0		NSGA3
1340	149	1.4	0.9093258837144144	0.7571678979829095	0.520538750671201	18529	1	77.0		NSGA3
1341	1	1.4	0.7451006023673609	0.3753327039796875	0.5038652414582935	260	4	260.0		NSGA3
1342	2	1.4	0.7807673474906138	0.4051838500843332	0.506912222716583	435	4	175.0		NSGA3
1343	3	1.4	0.786140280478812	0.4162731977236237	0.5056038862077724	581	4	146.0		NSGA3
1344	4	1.4	0.7973182537308452	0.4229050699355369	0.5057891723392073	705	4	124.0		NSGA3
1345	5	1.4	0.7973182537308452	0.4270592306897112	0.5041549475837381	842	4	137.0		NSGA3
1346	6	1.4	0.7973182537308452	0.4400399342900982	0.5053758295048495	979	4	137.0		NSGA3
1347	7	1.4	0.8044301487322469	0.4445356411587938	0.508048032703117	1109	4	130.0		NSGA3
1348	8	1.4	0.8044301487322469	0.4491305435517043	0.5122056289488799	1222	4	113.0		NSGA3
1349	9	1.4	0.8044301487322469	0.452898336090374	0.5146433557558066	1374	4	152.0		NSGA3
1350	10	1.4	0.8116697886877473	0.4580566427766229	0.5161973186221053	1529	4	155.0		NSGA3
1351	11	1.4	0.8127449160025307	0.4667039521570588	0.5150752167261601	1650	4	121.0		NSGA3
1352	12	1.4	0.8210967436686387	0.4774234005825919	0.5088512853888708	1798	4	148.0		NSGA3
1353	13	1.4	0.836265139413493	0.5041151928394961	0.5108528866440765	1956	4	158.0		NSGA3
1354	14	1.4	0.836265139413493	0.5108553762824288	0.5120369195635626	2107	4	151.0		NSGA3
1355	15	1.4	0.8365458700095085	0.5112797698985682	0.5112768910478834	2203	4	96.0		NSGA3
1356	16	1.4	0.8365458700095085	0.5113275500688369	0.5159412955465588	2339	4	136.0		NSGA3
1357	17	1.4	0.8365458700095085	0.5142753369941648	0.5128029406267522	2469	4	130.0		NSGA3
1358	18	1.4	0.8393463691890215	0.5148437086704426	0.5144039940461425	2582	4	113.0		NSGA3
1359	19	1.4	0.8401336966320301	0.5174840782187144	0.5193171331897878	2710	4	128.0		NSGA3
1360	20	1.4	0.8513629178795856	0.5383988222838284	0.5168967681204895	2899	4	189.0		NSGA3
1361	21	1.4	0.8513629178795856	0.5393715910313092	0.5197447210841475	2998	4	99.0		NSGA3
1362	22	1.4	0.8513629178795856	0.5418048785042333	0.5186138301231449	3120	4	122.0		NSGA3
1363	23	1.4	0.8513629178795856	0.542065268505274	0.516443841836413	3222	4	102.0		NSGA3
1364	24	1.4	0.8513629178795856	0.54257367418819	0.5167110603754439	3341	4	119.0		NSGA3
1365	25	1.4	0.8513629178795856	0.54257367418819	0.5154002501563477	3463	4	122.0		NSGA3
1366	26	1.4	0.8513629178795856	0.5440593551465198	0.5165778752742087	3601	4	138.0		NSGA3
1367	27	1.4	0.8513629178795856	0.5468928063511108	0.519643759474482	3741	4	140.0		NSGA3
1368	28	1.4	0.8513629178795856	0.5468928063511108	0.5203818044354839	3891	4	150.0		NSGA3
1369	29	1.4	0.8544758141108366	0.547409892443557	0.5194956292057104	4026	4	135.0		NSGA3
1370	30	1.4	0.8552681351867787	0.549906569022931	0.5179234010439595	4188	4	162.0		NSGA3
1371	31	1.4	0.8564641205770129	0.5500468603996337	0.5174455122165693	4314	4	126.0		NSGA3
1372	32	1.4	0.8564641205770129	0.5500468603996337	0.5179209783631232	4452	4	138.0		NSGA3
1373	33	1.4	0.8597200673491237	0.5502795099514326	0.5192307692307693	4567	4	115.0		NSGA3
1374	34	1.4	0.8597200673491237	0.5504070323315859	0.519703656998739	4681	4	114.0		NSGA3
1375	35	1.4	0.8597200673491237	0.5504070323315859	0.5174620185336948	4770	4	89.0		NSGA3
1376	36	1.4	0.8597200673491237	0.5515685639600104	0.5170390536988358	4893	4	123.0		NSGA3
1377	37	1.4	0.8597200673491237	0.5549232169770676	0.5162141073657928	5040	4	147.0		NSGA3
1378	38	1.4	0.8597200673491237	0.559039707400665	0.5184843172854191	5212	4	172.0		NSGA3
1379	39	1.4	0.8597200673491237	0.5594820908148923	0.517376576124459	5382	4	170.0		NSGA3
1380	40	1.4	0.8597200673491237	0.5644607599059916	0.5186025980577627	5537	4	155.0		NSGA3
1381	41	1.4	0.8597200673491237	0.5685450824405235	0.5163350489580718	5683	4	146.0		NSGA3
1382	42	1.4	0.8613195534582228	0.5690094009292455	0.514939615793755	5815	4	132.0		NSGA3
1383	43	1.4	0.8620824214972961	0.5707568965571267	0.517875	5954	4	139.0		NSGA3
1384	44	1.4	0.8620824214972961	0.5713935465385276	0.517318244170096	6125	4	171.0		NSGA3
1385	45	1.4	0.8620824214972961	0.5714158026457865	0.5149006622516556	6268	4	143.0		NSGA3
1386	46	1.4	0.8678699837835987	0.5772067319007687	0.519798281658573	6418	4	150.0		NSGA3
1387	47	1.4	0.8678699837835987	0.5785911911212231	0.5213426041406835	6560	4	142.0		NSGA3
1388	48	1.4	0.8678699837835987	0.5810478743138263	0.5155451579141784	6711	4	151.0		NSGA3
1389	49	1.4	0.8678699837835987	0.5827535655616469	0.517141108050199	6802	4	91.0		NSGA3
1390	50	1.4	0.8678699837835987	0.5836849233968431	0.5208833487226839	6949	4	147.0		NSGA3
1391	51	1.4	0.8678699837835987	0.5839603909463608	0.5203571428571429	7089	4	140.0		NSGA3
1392	52	1.4	0.8678699837835987	0.5860740670530236	0.5234399158884284	7230	4	141.0		NSGA3
1393	53	1.4	0.8678699837835987	0.5860740670530236	0.5217377841085031	7365	4	135.0		NSGA3
1394	54	1.4	0.8678699837835987	0.5861779829559406	0.5228301425163618	7544	4	179.0		NSGA3
1395	55	1.4	0.8678699837835987	0.5861779829559406	0.5257187711629625	7696	4	152.0		NSGA3
1396	56	1.4	0.8678699837835987	0.5885594128090383	0.5263714373276126	7835	4	139.0		NSGA3
1397	57	1.4	0.8678699837835987	0.5927974938385853	0.526327909118821	7976	4	141.0		NSGA3
1398	58	1.4	0.8716070156560091	0.5931080502532208	0.5248343355012886	8096	4	120.0		NSGA3
1399	59	1.4	0.8716070156560091	0.5932957873259034	0.5247803109445093	8215	4	119.0		NSGA3
1400	60	1.4	0.8716070156560091	0.5943632800802137	0.5231965135686468	8325	4	110.0		NSGA3
1401	61	1.4	0.8716070156560091	0.5968738192793056	0.5225481067659838	8420	4	95.0		NSGA3
1402	62	1.4	0.8716070156560091	0.5968738192793056	0.5233316764011433	8496	4	76.0		NSGA3
1403	63	1.4	0.8716070156560091	0.5969331312434637	0.5239956736711989	8584	4	88.0		NSGA3
1404	64	1.4	0.8716070156560091	0.5969617670258299	0.5216619318181819	8669	4	85.0		NSGA3
1405	65	1.4	0.8716070156560091	0.5996647585170213	0.5258234928527036	8759	4	90.0		NSGA3
1406	66	1.4	0.8716070156560091	0.599933959079918	0.5212841597625819	8852	4	93.0		NSGA3
1407	67	1.4	0.8716070156560091	0.6004390443035909	0.5224311243484736	8991	4	139.0		NSGA3
1408	68	1.4	0.8716070156560091	0.6004390443035909	0.5220176638885433	9085	4	94.0		NSGA3
1409	69	1.4	0.8716070156560091	0.6004390443035909	0.5209695497851672	9177	4	92.0		NSGA3
1410	70	1.4	0.8716070156560091	0.6005088022409749	0.5195528986860951	9291	4	114.0		NSGA3
1411	71	1.4	0.8716070156560091	0.6005270248004455	0.5190017891294959	9410	4	119.0		NSGA3
1412	72	1.4	0.8716070156560091	0.6005270248004455	0.5196154083585407	9485	4	75.0		NSGA3
1413	73	1.4	0.8716632764979383	0.6087858245045078	0.5223439615905453	9560	4	75.0		NSGA3
1414	74	1.4	0.8716632764979383	0.6087886496268639	0.5224646588813768	9638	4	78.0		NSGA3
1415	75	1.4	0.8716632764979383	0.6138513748369221	0.525954525954526	9721	4	83.0		NSGA3
1416	76	1.4	0.8780748464359034	0.6144704729337253	0.5256696428571429	9797	4	76.0		NSGA3
1417	77	1.4	0.8780748464359034	0.6144742448364502	0.5256727828746177	9863	4	66.0		NSGA3
1418	78	1.4	0.8780748464359034	0.6144742448364502	0.5252213205459241	9935	4	72.0		NSGA3
1419	79	1.4	0.8780748464359034	0.6144763868664237	0.5254004929143561	10015	4	80.0		NSGA3
1420	80	1.4	0.8780748464359034	0.6146088908985958	0.5238374969082364	10117	4	102.0		NSGA3
1421	81	1.4	0.8780748464359034	0.6146088908985958	0.5236744759556105	10178	4	61.0		NSGA3
1422	82	1.4	0.8780748464359034	0.6147068109447893	0.5238036354643254	10270	4	92.0		NSGA3
1423	83	1.4	0.8780748464359034	0.6147257468445515	0.5251288259762836	10385	4	115.0		NSGA3
1424	84	1.4	0.8780748464359034	0.6161229755503932	0.5240917008834142	10455	4	70.0		NSGA3
1425	85	1.4	0.8780748464359034	0.6161229755503932	0.5237614222664263	10530	4	75.0		NSGA3
1426	86	1.4	0.8780748464359034	0.6161229755503932	0.5236459175424414	10614	4	84.0		NSGA3
1427	87	1.4	0.8780748464359034	0.6161229755503932	0.5229122654405369	10675	4	61.0		NSGA3
1428	88	1.4	0.8780748464359034	0.6161229755503932	0.5244277895260605	10768	4	93.0		NSGA3
1429	89	1.4	0.8780748464359034	0.6167871474509061	0.5237051545109743	10829	4	61.0		NSGA3
1430	90	1.4	0.8780748464359034	0.6167871474509061	0.522620300984703	10904	4	75.0		NSGA3
1431	91	1.4	0.8780748464359034	0.6169538225004989	0.5216779105031875	10959	4	55.0		NSGA3
1432	92	1.4	0.8780748464359034	0.6169597220036988	0.5204343259607068	11039	4	80.0		NSGA3
1433	93	1.4	0.8780748464359034	0.6169597220036988	0.5209799925898481	11107	4	68.0		NSGA3
1434	94	1.4	0.8780748464359034	0.6194147695836366	0.5201826119035907	11166	4	59.0		NSGA3
1435	95	1.4	0.8780748464359034	0.6194147695836366	0.5217109326744904	11239	4	73.0		NSGA3
1436	96	1.4	0.8802560765664775	0.6195472873987595	0.5214858314690529	11313	4	74.0		NSGA3
1437	97	1.4	0.8802560765664775	0.6195472873987595	0.5213106102936612	11401	4	88.0		NSGA3
1438	98	1.4	0.8802560765664775	0.6195472873987595	0.5210482167267305	11493	4	92.0		NSGA3
1439	99	1.4	0.8802560765664775	0.6207664322222118	0.5219071361794951	11591	4	98.0		NSGA3
1440	100	1.4	0.8802560765664775	0.6207700927210736	0.5197123729233821	11712	4	121.0		NSGA3
1441	101	1.4	0.8883584957845605	0.6566918969325801	0.5189118688280231	11842	4	130.0		NSGA3
1442	102	1.4	0.8883584957845605	0.6566918969325801	0.5200498132004981	11935	4	93.0		NSGA3
1443	103	1.4	0.8883584957845605	0.6566918969325801	0.5192894032729761	12001	4	66.0		NSGA3
1444	104	1.4	0.8883584957845605	0.6566918969325801	0.5182551045816733	12099	4	98.0		NSGA3
1445	105	1.4	0.8883584957845605	0.6566918969325801	0.5192862518815855	12188	4	89.0		NSGA3
1446	106	1.4	0.8883584957845605	0.6566918969325801	0.5192754442142274	12276	4	88.0		NSGA3
1447	107	1.4	0.8883584957845605	0.6566918969325801	0.5183670295489891	12389	4	113.0		NSGA3
1448	108	1.4	0.8883584957845605	0.6566918969325801	0.5186089173558858	12490	4	101.0		NSGA3
1449	109	1.4	0.8883584957845605	0.656699814113071	0.5223651580905146	12600	4	110.0		NSGA3
1450	110	1.4	0.8883584957845605	0.656699814113071	0.522187053931608	12679	4	79.0		NSGA3
1451	111	1.4	0.8883584957845605	0.6572085112623643	0.5225597671249845	12783	4	104.0		NSGA3
1452	112	1.4	0.8883584957845605	0.6572085112623643	0.5226906635276625	12878	4	95.0		NSGA3
1453	113	1.4	0.8883584957845605	0.6572085112623643	0.521132648005945	12961	4	83.0		NSGA3
1454	114	1.4	0.8909126743510708	0.6583093800896479	0.5223681764669434	13037	4	76.0		NSGA3
1455	115	1.4	0.8909126743510708	0.6583093800896479	0.5173604629456786	13140	4	103.0		NSGA3
1456	116	1.4	0.8909126743510708	0.6583093800896479	0.5161874923209239	13311	4	171.0		NSGA3
1457	117	1.4	0.8909126743510708	0.6583093800896479	0.5185190944147282	13400	4	89.0		NSGA3
1458	118	1.4	0.8909126743510708	0.6583093800896479	0.5189297471892664	13485	4	85.0		NSGA3
1459	119	1.4	0.8909126743510708	0.6583093800896479	0.5173353145121348	13586	4	101.0		NSGA3
1460	120	1.4	0.8909126743510708	0.6583093800896479	0.5157331753258904	13674	4	88.0		NSGA3
1461	121	1.4	0.8909126743510708	0.6583093800896479	0.5149126080736456	13742	4	68.0		NSGA3
1462	122	1.4	0.8909126743510708	0.6583093800896479	0.5237992211163999	13808	4	66.0		NSGA3
1463	123	1.4	0.8909126743510708	0.6585451427369049	0.5194891640866873	13895	4	87.0		NSGA3
1464	124	1.4	0.8909126743510708	0.6585451427369049	0.5198749923024817	13979	4	84.0		NSGA3
1465	125	1.4	0.8909126743510708	0.6585451427369049	0.5247736650859149	14087	4	108.0		NSGA3
1466	126	1.4	0.8909126743510708	0.6587096023390193	0.5253627643876045	14169	4	82.0		NSGA3
1467	127	1.4	0.8909126743510708	0.6587096023390193	0.5250338087042046	14261	4	92.0		NSGA3
1468	128	1.4	0.8909126743510708	0.6588241637707256	0.5260585820209571	14320	4	59.0		NSGA3
1469	129	1.4	0.8909126743510708	0.6588241637707256	0.5259315821624924	14375	4	55.0		NSGA3
1470	130	1.4	0.892214629775581	0.6590548988629585	0.5264579496623696	14455	4	80.0		NSGA3
1471	131	1.4	0.892214629775581	0.6590548988629585	0.5264788905252823	14523	4	68.0		NSGA3
1472	132	1.4	0.892214629775581	0.6590548988629585	0.525599362315286	14614	4	91.0		NSGA3
1473	133	1.4	0.892214629775581	0.6590548988629585	0.5279135108722208	14698	4	84.0		NSGA3
1474	134	1.4	0.892214629775581	0.6590548988629585	0.5249204016654421	14765	4	67.0		NSGA3
1475	135	1.4	0.892214629775581	0.6590548988629585	0.5243913628578419	14848	4	83.0		NSGA3
1476	136	1.4	0.892214629775581	0.6590548988629585	0.5232554593143833	14909	4	61.0		NSGA3
1477	137	1.4	0.892214629775581	0.6590548988629585	0.5247217268310681	14969	4	60.0		NSGA3
1478	138	1.4	0.892214629775581	0.6590548988629585	0.5241880815924077	15047	4	78.0		NSGA3
1479	139	1.4	0.892214629775581	0.6590548988629585	0.5242839544194642	15105	4	58.0		NSGA3
1480	140	1.4	0.892214629775581	0.6590548988629585	0.5231841164138612	15202	4	97.0		NSGA3
1481	141	1.4	0.892214629775581	0.6590548988629585	0.523106784151827	15283	4	81.0		NSGA3
1482	142	1.4	0.892214629775581	0.6590548988629585	0.521903508234862	15369	4	86.0		NSGA3
1483	143	1.4	0.892214629775581	0.6590548988629585	0.5248600086148545	15410	4	41.0		NSGA3
1484	144	1.4	0.8933782716612079	0.6591100681274746	0.5232629511416647	15459	4	49.0		NSGA3
1485	145	1.4	0.8933782716612079	0.6637355662584167	0.5240222263154664	15512	4	53.0		NSGA3
1486	146	1.4	0.8933782716612079	0.6637355662584167	0.524173339037956	15550	4	38.0		NSGA3
1487	147	1.4	0.8933782716612079	0.6637355662584167	0.5215168952007836	15624	4	74.0		NSGA3
1488	148	1.4	0.8933782716612079	0.6637355662584167	0.5213926688733603	15658	4	34.0		NSGA3
1489	149	1.4	0.8933782716612079	0.6637355662584167	0.5216136559007737	15707	4	49.0		NSGA3
1490	1	1.4	0.8376662189621046	0.4247522883641398	0.5025000000000001	209	0	209.0		NSGA3
1491	2	1.4	0.8376662189621046	0.4623755903040322	0.5013336262081085	324	0	115.0		NSGA3
1492	3	1.4	0.8578779494695513	0.5292012874720753	0.5010410094637224	425	0	101.0		NSGA3
1493	4	1.4	0.8850944816177267	0.5735143856001226	0.5016025641025641	532	0	107.0		NSGA3
1494	5	1.4	0.8898704486210482	0.5775057057861008	0.5012186629526462	671	0	139.0		NSGA3
1495	6	1.4	0.8961934325287001	0.5916347994358425	0.4955991449767383	758	0	87.0		NSGA3
1496	7	1.4	0.9057116410431632	0.6280465229495014	0.5038225321476553	903	0	145.0		NSGA3
1497	8	1.4	0.9057116410431632	0.6400736405552339	0.505037013196009	1052	0	149.0		NSGA3
1498	9	1.4	0.906209254335448	0.641298592507114	0.5027245336239502	1191	0	139.0		NSGA3
1499	10	1.4	0.9071464682503126	0.6534486098695963	0.5012334209008777	1348	0	157.0		NSGA3
1500	11	1.4	0.9071464682503126	0.6628453509094461	0.4987260335053188	1465	0	117.0		NSGA3
1501	1	1.4	0.8324300201194968	0.4570099161648595	0.5014146494812952	268	0	268.0		NSGA3
1502	2	1.4	0.8324300201194968	0.4997385569607488	0.5004289478521968	423	0	155.0		NSGA3
1503	3	1.4	0.8416514477578202	0.5080216646271697	0.5017871448819868	528	0	105.0		NSGA3
1504	4	1.4	0.8416514477578202	0.5254763784977367	0.5021496130696474	616	0	88.0		NSGA3
1505	5	1.4	0.8416514477578202	0.5394711524216532	0.5035956912907767	756	0	140.0		NSGA3
1506	6	1.4	0.8580910782752976	0.5545799872293005	0.5003950407195819	878	0	122.0		NSGA3
1507	7	1.4	0.8580910782752976	0.5711096815445057	0.5030450483535317	993	0	115.0		NSGA3
1508	8	1.4	0.8767784118357411	0.5849515603061954	0.5029743652643199	1127	0	134.0		NSGA3
1509	9	1.4	0.8767784118357411	0.5859986177060132	0.5045600197190041	1254	0	127.0		NSGA3
1510	10	1.4	0.8767784118357411	0.5907928971303349	0.5038577400713145	1366	0	112.0		NSGA3
1511	11	1.4	0.8767784118357411	0.6256391447358882	0.5016485886848269	1509	0	143.0		NSGA3
1512	12	1.4	0.8767784118357411	0.6260171517274924	0.5040725657164014	1647	0	138.0		NSGA3
1513	13	1.4	0.8915751937819693	0.6391992787998455	0.5045558438349395	1773	0	126.0		NSGA3
1514	14	1.4	0.8915751937819693	0.6667774812018985	0.5042156679733681	1947	0	174.0		NSGA3
1515	15	1.4	0.8965512867987673	0.6748576701947313	0.5051898812853503	2118	0	171.0		NSGA3
1516	16	1.4	0.8994333568409785	0.6907546835832208	0.5069319521121519	2279	0	161.0		NSGA3
1517	17	1.4	0.9080772652795664	0.7020854585723861	0.50460217445021	2408	0	129.0		NSGA3
1518	18	1.4	0.9109963869414404	0.7036035244436082	0.5043063954553785	2546	0	138.0		NSGA3
1519	19	1.4	0.9109963869414404	0.7071664057694074	0.5047938491698829	2701	0	155.0		NSGA3
1520	20	1.4	0.9109963869414404	0.7149117656820984	0.5060986878580669	2779	0	78.0		NSGA3
1521	21	1.4	0.9109963869414404	0.7253942723866484	0.504243565212024	2905	0	126.0		NSGA3
1522	22	1.4	0.9109963869414404	0.7258188509596466	0.5040041889977207	3020	0	115.0		NSGA3
1523	23	1.4	0.9109963869414404	0.7305699328082502	0.5040963333951648	3210	0	190.0		NSGA3
1524	24	1.4	0.9109963869414404	0.7353158580855876	0.5054042369217466	3330	0	120.0		NSGA3
1525	25	1.4	0.9109963869414404	0.7560458528073648	0.5050236588213606	3477	0	147.0		NSGA3
1526	26	1.4	0.9114782679850796	0.7585175845930399	0.5038192527148905	3617	0	140.0		NSGA3
1527	27	1.4	0.9114782679850796	0.765811481317416	0.5045699914120967	3733	0	116.0		NSGA3
1528	28	1.4	0.9114782679850796	0.7694730760607089	0.5062816397086061	3859	0	126.0		NSGA3
1529	29	1.4	0.9114782679850796	0.7659122084101978	0.5051202410972384	3980	0	121.0		NSGA3
1530	30	1.4	0.9066015999772744	0.7621473225069462	0.5049218653869817	4088	0	108.0		NSGA3
1531	31	1.4	0.9066015999772744	0.7662315701372616	0.5069064172768104	4248	0	160.0		NSGA3
1532	32	1.4	0.9066015999772744	0.7630732455762784	0.5039925350302882	4366	0	118.0		NSGA3
1533	33	1.4	0.9066015999772744	0.7648613131025697	0.5051114669294248	4491	0	125.0		NSGA3
1534	34	1.4	0.8760089883620029	0.7424787362429064	0.5046302012594147	4582	0	91.0		NSGA3
1535	35	1.4	0.8760089883620029	0.7518117875157915	0.5002147766323024	4687	0	105.0		NSGA3
1536	36	1.4	0.8760089883620029	0.7544092232415482	0.5021876147350386	4784	0	97.0		NSGA3
1537	37	1.4	0.8760089883620029	0.7451939997840105	0.5058980329677063	4890	0	106.0		NSGA3
1538	38	1.4	0.8760089883620029	0.7630246970196716	0.5084248858165659	5042	0	152.0		NSGA3
1539	39	1.4	0.8760089883620029	0.7656235283091942	0.5092230296254892	5192	0	150.0		NSGA3
1540	40	1.4	0.8760089883620029	0.7642748268622029	0.5085592011412268	5356	0	164.0		NSGA3
1541	41	1.4	0.8792891594772976	0.7664577077284408	0.508677225762544	5454	0	98.0		NSGA3
1542	42	1.4	0.8812292924750889	0.7672382628309062	0.5074429476533185	5535	0	81.0		NSGA3
1543	43	1.4	0.8812292924750889	0.768630314553214	0.5088409553786336	5616	0	81.0		NSGA3
1544	44	1.4	0.8900534863004226	0.7759121465017216	0.5091651263093038	5729	0	113.0		NSGA3
1545	45	1.4	0.8900534863004226	0.7747457622923913	0.5047001720324404	5860	0	131.0		NSGA3
1546	46	1.4	0.8900534863004226	0.7746763170831736	0.5084617755856967	5966	0	106.0		NSGA3
1547	47	1.4	0.8900534863004226	0.7892512082039974	0.5089197683017007	6064	0	98.0		NSGA3
1548	48	1.4	0.8990954343580362	0.7882366607921336	0.5088475078747452	6187	0	123.0		NSGA3
1549	49	1.4	0.899640823997315	0.7880139526253204	0.5046389858533896	6304	0	117.0		NSGA3
1550	50	1.4	0.905711421026666	0.774981516219625	0.5057159494912346	6470	0	166.0		NSGA3
1551	51	1.4	0.905711421026666	0.7886948244297649	0.5052583025830258	6567	0	97.0		NSGA3
1552	52	1.4	0.8947491869524181	0.7880501884300365	0.5087211103538013	6699	0	132.0		NSGA3
1553	53	1.4	0.8947491869524181	0.7943776914020655	0.5089395998023715	6844	0	145.0		NSGA3
1554	54	1.4	0.8947491869524181	0.7964068404561611	0.5076581027667985	6958	0	114.0		NSGA3
1555	55	1.4	0.8947491869524181	0.7979383679732772	0.5065785390678333	7112	0	154.0		NSGA3
1556	56	1.4	0.8947491869524181	0.7978460911659085	0.5048302469135802	7246	0	134.0		NSGA3
1557	57	1.4	0.8952333286052631	0.8049165806986358	0.5072122825481334	7401	0	155.0		NSGA3
1558	58	1.4	0.8952333286052631	0.799716694466915	0.5090923172242874	7545	0	144.0		NSGA3
1559	59	1.4	0.8952333286052631	0.801041096634683	0.5061986026092871	7645	0	100.0		NSGA3
1560	60	1.4	0.8952333286052631	0.801692240041571	0.5011607306493983	7756	0	111.0		NSGA3
1561	61	1.4	0.8952333286052631	0.7961349778473361	0.5099154544324258	7890	0	134.0		NSGA3
1562	62	1.4	0.9025939659070432	0.802304844887807	0.5039232105197867	8000	0	110.0		NSGA3
1563	63	1.4	0.9025939659070432	0.8032923608084743	0.5065483210229037	8133	0	133.0		NSGA3
1564	64	1.4	0.9025939659070432	0.808096856380591	0.5053788442460317	8239	0	106.0		NSGA3
1565	65	1.4	0.9025939659070432	0.8038720773572784	0.5057376539370568	8346	0	107.0		NSGA3
1566	66	1.4	0.9025939659070432	0.8073076050324788	0.5086817419394919	8505	0	159.0		NSGA3
1567	67	1.4	0.9025939659070432	0.8082157878016831	0.5085548379083343	8616	0	111.0		NSGA3
1568	68	1.4	0.9025939659070432	0.8179814483612386	0.5090400745573159	8725	0	109.0		NSGA3
1569	69	1.4	0.9025939659070432	0.8115156613872465	0.5085132117603275	8839	0	114.0		NSGA3
1570	70	1.4	0.9025939659070432	0.8137250298043737	0.5083633316782522	8939	0	100.0		NSGA3
1571	71	1.4	0.9025939659070432	0.8145596729394329	0.5063617179741807	9043	0	104.0		NSGA3
1572	72	1.4	0.9025939659070432	0.811660700472203	0.5075278810408922	9130	0	87.0		NSGA3
1573	73	1.4	0.9025939659070432	0.8311896164584744	0.5051748640632724	9264	0	134.0		NSGA3
1574	74	1.4	0.9025939659070432	0.8266845202836145	0.5088615059904401	9370	0	106.0		NSGA3
1575	75	1.4	0.9113799877903416	0.8272855102690704	0.5057322485207101	9462	0	92.0		NSGA3
1576	76	1.4	0.9113799877903416	0.8308672547028646	0.5019040599471777	9549	0	87.0		NSGA3
1577	77	1.4	0.9113799877903416	0.836792183045205	0.5019891058204297	9652	0	103.0		NSGA3
1578	78	1.4	0.9113799877903416	0.8343860887147303	0.5067689250450227	9747	0	95.0		NSGA3
1579	79	1.4	0.9113799877903416	0.8365172350026042	0.5074248178818256	9859	0	112.0		NSGA3
1580	80	1.4	0.9096211557599948	0.8410304902479608	0.5073991170801467	9996	0	137.0		NSGA3
1581	81	1.4	0.9096211557599948	0.8475766133089389	0.5073113939770258	10114	0	118.0		NSGA3
1582	82	1.4	0.9096211557599948	0.8397010264384608	0.5067479523454952	10228	0	114.0		NSGA3
1583	83	1.4	0.9096211557599948	0.8366273482825164	0.506243028875945	10347	0	119.0		NSGA3
1584	84	1.4	0.9096211557599948	0.8368975826262253	0.506765983860956	10430	0	83.0		NSGA3
1585	85	1.4	0.9096211557599948	0.8383387590695126	0.5079526279607525	10529	0	99.0		NSGA3
1586	86	1.4	0.9096211557599948	0.8454898065859764	0.5052870560427941	10643	0	114.0		NSGA3
1587	87	1.4	0.9070159161850864	0.8318930745170241	0.5049835434391108	10776	0	133.0		NSGA3
1588	88	1.4	0.9070159161850864	0.8320267376907315	0.5063017364784963	10871	0	95.0		NSGA3
1589	89	1.4	0.9070159161850864	0.8354571587914119	0.5034140765000309	10949	0	78.0		NSGA3
1590	90	1.4	0.9070159161850864	0.8305866208043697	0.5053017188079635	11033	0	84.0		NSGA3
1591	91	1.4	0.9070159161850864	0.8306446255074611	0.5043130006161429	11129	0	96.0		NSGA3
1592	92	1.4	0.9070159161850864	0.835876024856086	0.5067056928699746	11215	0	86.0		NSGA3
1593	93	1.4	0.9070159161850864	0.8318660490077193	0.5084954483102632	11335	0	120.0		NSGA3
1594	94	1.4	0.9070159161850864	0.8320522063099751	0.5078246773489619	11399	0	64.0		NSGA3
1595	95	1.4	0.9070159161850864	0.83212994502855	0.5078811289016261	11507	0	108.0		NSGA3
1596	96	1.4	0.9070159161850864	0.8360326510354715	0.5084761607977563	11609	0	102.0		NSGA3
1597	97	1.4	0.9070159161850864	0.8378213945763091	0.508921886698278	11680	0	71.0		NSGA3
1598	98	1.4	0.9070159161850864	0.8378557714808338	0.5088367308771273	11779	0	99.0		NSGA3
1599	99	1.4	0.9070159161850864	0.8379114992996035	0.5077857897681357	11866	0	87.0		NSGA3
1600	100	1.4	0.9070159161850864	0.8380165044707237	0.5079456400049758	11947	0	81.0		NSGA3
1601	101	1.4	0.9032476949815056	0.8438752266084001	0.5083297004421747	12039	0	92.0		NSGA3
1602	102	1.4	0.9032476949815056	0.8434004187890758	0.5055624418964983	12128	0	89.0		NSGA3
1603	103	1.4	0.912264975046204	0.8412683996797305	0.5058168393621643	12202	0	74.0		NSGA3
1604	104	1.4	0.912264975046204	0.8534846140630181	0.5041780566600398	12334	0	132.0		NSGA3
1605	105	1.4	0.912264975046204	0.8549953121028657	0.5054482417038139	12417	0	83.0		NSGA3
1606	106	1.4	0.912264975046204	0.855428369193136	0.505347428288823	12521	0	104.0		NSGA3
1607	107	1.4	0.912264975046204	0.8556978471234467	0.5037862463830572	12615	0	94.0		NSGA3
1608	108	1.4	0.912264975046204	0.8598210765342948	0.504063910006799	12706	0	91.0		NSGA3
1609	109	1.4	0.912264975046204	0.8415016456686026	0.5070125356832568	12795	0	89.0		NSGA3
1610	110	1.4	0.912264975046204	0.8552360804886748	0.5030380060760121	12884	0	89.0		NSGA3
1611	111	1.4	0.912264975046204	0.85668281590477	0.5043279337207864	12976	0	92.0		NSGA3
1612	112	1.4	0.912264975046204	0.8514835616027516	0.5059306851176871	13062	0	86.0		NSGA3
1613	113	1.4	0.912264975046204	0.851464622493479	0.5029388232397833	13145	0	83.0		NSGA3
1614	114	1.4	0.912264975046204	0.8534625368249	0.5068825910931174	13231	0	86.0		NSGA3
1615	115	1.4	0.912264975046204	0.8539386596414312	0.5063736740896967	13320	0	89.0		NSGA3
1616	116	1.4	0.912264975046204	0.8538136904228719	0.5044093075066527	13379	0	59.0		NSGA3
1617	117	1.4	0.912264975046204	0.8538896265095524	0.5046448256642101	13488	0	109.0		NSGA3
1618	118	1.4	0.912264975046204	0.8513560387328829	0.5051099411582534	13608	0	120.0		NSGA3
1619	119	1.4	0.912264975046204	0.8598241220923395	0.5029853978468012	13677	0	69.0		NSGA3
1620	120	1.4	0.912264975046204	0.8317819925594535	0.5051039404281725	13751	0	74.0		NSGA3
1621	121	1.4	0.912264975046204	0.8315053946107311	0.5057686359418496	13799	0	48.0		NSGA3
1622	122	1.4	0.912264975046204	0.8054305450811897	0.5022143078352431	13856	0	57.0		NSGA3
1623	123	1.4	0.912264975046204	0.8107615092193695	0.503656193840243	13984	0	128.0		NSGA3
1624	124	1.4	0.912264975046204	0.8223261192758539	0.506747469698863	14069	0	85.0		NSGA3
1625	125	1.4	0.912264975046204	0.8197994185341176	0.5078542988677367	14170	0	101.0		NSGA3
1626	126	1.4	0.912264975046204	0.8157221289924391	0.5070766455144955	14246	0	76.0		NSGA3
1627	127	1.4	0.912264975046204	0.8218157142462763	0.5059127403995767	14356	0	110.0		NSGA3
1628	128	1.4	0.912264975046204	0.8216107960006629	0.5097325870646766	14435	0	79.0		NSGA3
1629	129	1.4	0.912264975046204	0.8221593903156121	0.5080675016967976	14511	0	76.0		NSGA3
1630	130	1.4	0.912264975046204	0.8207784189606532	0.5044270994014931	14587	0	76.0		NSGA3
1631	131	1.4	0.912264975046204	0.823029550299399	0.5068087350331907	14685	0	98.0		NSGA3
1632	132	1.4	0.912264975046204	0.8165753661223065	0.508346237225147	14748	0	63.0		NSGA3
1633	133	1.4	0.912264975046204	0.8152687782424649	0.5073342034930698	14852	0	104.0		NSGA3
1634	134	1.4	0.912264975046204	0.8297699104757381	0.5010606899096108	14918	0	66.0		NSGA3
1635	135	1.4	0.912264975046204	0.8309813268650647	0.5031303972366149	14993	0	75.0		NSGA3
1636	136	1.4	0.912264975046204	0.8179292999597484	0.5049052983411736	15048	0	55.0		NSGA3
1637	137	1.4	0.912264975046204	0.8140468385902169	0.5124651641827215	15108	0	60.0		NSGA3
1638	138	1.4	0.912264975046204	0.8492101793178521	0.5121284222235956	15196	0	88.0		NSGA3
1639	139	1.4	0.912264975046204	0.8581195547868343	0.5067689250450226	15297	0	101.0		NSGA3
1640	140	1.4	0.912264975046204	0.8602661675762963	0.5071817731550272	15404	0	107.0		NSGA3
1641	141	1.4	0.912264975046204	0.8434080405484948	0.5081840163680328	15553	0	149.0		NSGA3
1642	142	1.4	0.912264975046204	0.8460216749864293	0.5087713841368584	15649	0	96.0		NSGA3
1643	143	1.4	0.912264975046204	0.8463513489463383	0.5084613948858333	15719	0	70.0		NSGA3
1644	144	1.4	0.912264975046204	0.8494659335131335	0.5054604120129065	15780	0	61.0		NSGA3
1645	145	1.4	0.9082882111736024	0.8468264766893797	0.5073976426799007	15858	0	78.0		NSGA3
1646	146	1.4	0.9082882111736024	0.836773915614255	0.5072645600991326	15947	0	89.0		NSGA3
1647	147	1.4	0.9082882111736024	0.8534867335340797	0.5044601375209069	16035	0	88.0		NSGA3
1648	148	1.4	0.9112288959469396	0.8544574626252965	0.5050754330415348	16109	0	74.0		NSGA3
1649	149	1.4	0.9112288959469396	0.8579049548517703	0.5044634496535364	16197	0	88.0		NSGA3
1650	1	1.4	0.4524058421334863	0.0590235980461376	0.5033388714933862	220	2	220.0		NSGA3
1651	2	1.4	0.4524058421334863	0.0826198081895937	0.5035705095213587	334	2	114.0		NSGA3
1652	3	1.4	0.5326087673075973	0.1411660855239923	0.5030450669914738	528	2	194.0		NSGA3
1653	4	1.4	0.6202178092208657	0.2441267893535153	0.5044791400051191	720	2	192.0		NSGA3
1654	5	1.4	0.6202178092208657	0.2799294449476175	0.5040813060179257	919	2	199.0		NSGA3
1655	6	1.4	0.6202178092208657	0.2762327944290269	0.5017256806851591	1096	2	177.0		NSGA3
1656	7	1.4	0.6202178092208657	0.3117610675248864	0.5033707502741759	1218	2	122.0		NSGA3
1657	8	1.4	0.6616827094853521	0.3252626914048089	0.5042498868851399	1376	2	158.0		NSGA3
1658	9	1.4	0.6616827094853521	0.3276854579801099	0.5029131526427606	1517	2	141.0		NSGA3
1659	10	1.4	0.6444655293215579	0.3409632502635997	0.5032092633208618	1676	2	159.0		NSGA3
1660	11	1.4	0.6922119208968048	0.36243215534339	0.5024171715869536	1917	2	241.0		NSGA3
1661	12	1.4	0.6922119208968048	0.3789653999405226	0.5043114584678983	2088	2	171.0		NSGA3
1662	13	1.4	0.7087446747749706	0.4074930736695937	0.50068397276834	2279	2	191.0		NSGA3
1663	14	1.4	0.7682234605493862	0.4631619834823119	0.5056781727191069	2474	2	195.0		NSGA3
1664	15	1.4	0.7831331158605025	0.4669011211809939	0.5069752491160399	2679	2	205.0		NSGA3
1665	16	1.4	0.8041028122791998	0.4895139652010861	0.5056574139367909	2854	2	175.0		NSGA3
1666	17	1.4	0.793317135232686	0.4804715397678649	0.5071286684608485	3106	2	252.0		NSGA3
1667	18	1.4	0.793317135232686	0.4830340310007825	0.5078830994039608	3322	2	216.0		NSGA3
1668	19	1.4	0.793317135232686	0.4815545154199365	0.5044294826364281	3520	2	198.0		NSGA3
1669	20	1.4	0.7938813672201922	0.4817289320006551	0.5070256476516571	3740	2	220.0		NSGA3
1670	21	1.4	0.7938813672201922	0.4869035230672627	0.508915328561295	3913	2	173.0		NSGA3
1671	22	1.4	0.8163644425449776	0.499366538102043	0.5058864930577772	4100	2	187.0		NSGA3
1672	23	1.4	0.8163644425449776	0.5128987808856648	0.5085576923076923	4274	2	174.0		NSGA3
1673	24	1.4	0.8163644425449776	0.5131563983136649	0.5083905538086376	4436	2	162.0		NSGA3
1674	25	1.4	0.8163644425449776	0.5060714398857092	0.5109665780478542	4572	2	136.0		NSGA3
1675	26	1.4	0.8163644425449776	0.5118839071893502	0.5118815921647414	4703	2	131.0		NSGA3
1676	27	1.4	0.8151906261707133	0.5107501592252744	0.5137899800099951	4857	2	154.0		NSGA3
1677	28	1.4	0.8151906261707133	0.52335896817361	0.512452711223203	4970	2	113.0		NSGA3
1678	29	1.4	0.8185731895888603	0.5236478986221185	0.5115880373357038	5115	2	145.0		NSGA3
1679	30	1.4	0.8185731895888603	0.5297216313760584	0.5067434939530172	5272	2	157.0		NSGA3
1680	31	1.4	0.8139700377299962	0.5193184270640703	0.5074867505267863	5429	2	157.0		NSGA3
1681	32	1.4	0.8096237109373237	0.5194897316951558	0.5079094591987654	5566	2	137.0		NSGA3
1682	33	1.4	0.818462144627679	0.5163736038334694	0.5076814295815388	5717	2	151.0		NSGA3
1683	34	1.4	0.818462144627679	0.535640630283371	0.5068607335214158	5838	2	121.0		NSGA3
1684	35	1.4	0.8226745484085896	0.5422929114272941	0.5061807468135527	6033	2	195.0		NSGA3
1685	36	1.4	0.833387838510954	0.5471492376083644	0.5058868452873417	6210	2	177.0		NSGA3
1686	37	1.4	0.833387838510954	0.5483790297095692	0.5059105431309904	6385	2	175.0		NSGA3
1687	38	1.4	0.833387838510954	0.5486499717710493	0.5062005865850548	6544	2	159.0		NSGA3
1688	39	1.4	0.8351444569979125	0.5521654881495177	0.5074878919194494	6706	2	162.0		NSGA3
1689	40	1.4	0.8377034347856077	0.552339677250877	0.5068363752801793	6879	2	173.0		NSGA3
1690	41	1.4	0.8377034347856077	0.5551965851924356	0.5084184821026927	7073	2	194.0		NSGA3
1691	42	1.4	0.8385170058599072	0.5565663179480212	0.5072257113560625	7253	2	180.0		NSGA3
1692	43	1.4	0.8385170058599072	0.5666537874971017	0.5073213024211675	7446	2	193.0		NSGA3
1693	44	1.4	0.841421477400453	0.5674292966765481	0.5050086688499326	7586	2	140.0		NSGA3
1694	45	1.4	0.841421477400453	0.5674793677634467	0.5040565674704977	7774	2	188.0		NSGA3
1695	46	1.4	0.841421477400453	0.5678252336737885	0.5048521850899743	7947	2	173.0		NSGA3
1696	47	1.4	0.841421477400453	0.5748094597691313	0.5082500805671931	8084	2	137.0		NSGA3
1697	48	1.4	0.8441290251228976	0.5792085550039602	0.505899326707278	8244	2	160.0		NSGA3
1698	49	1.4	0.8441290251228976	0.5860139744130551	0.5047245872033024	8445	2	201.0		NSGA3
1699	50	1.4	0.8385170058599072	0.5856364700140345	0.5062588721125306	8625	2	180.0		NSGA3
1700	51	1.4	0.8385170058599072	0.5880459236948812	0.5031789865776122	8802	2	177.0		NSGA3
1701	52	1.4	0.8385170058599072	0.5844692511158265	0.5052770448548812	8939	2	137.0		NSGA3
1702	53	1.4	0.842939628973268	0.589090248977669	0.5083749918846978	9093	2	154.0		NSGA3
1703	54	1.4	0.842939628973268	0.5896175986319354	0.5101596987795378	9262	2	169.0		NSGA3
1704	55	1.4	0.8518365700469038	0.5954381988466567	0.5088940448569219	9387	2	125.0		NSGA3
1705	56	1.4	0.8518365700469038	0.5956498966640267	0.5037122375832054	9525	2	138.0		NSGA3
1706	57	1.4	0.8553347632328526	0.5965982785620032	0.5062825374381387	9658	2	133.0		NSGA3
1707	58	1.4	0.8553347632328526	0.5920468926139493	0.507077872502863	9797	2	139.0		NSGA3
1708	59	1.4	0.8553347632328526	0.5917475414828536	0.5107572607572608	9900	2	103.0		NSGA3
1709	60	1.4	0.8553347632328526	0.5943494206865441	0.5073058637083994	10018	2	118.0		NSGA3
1710	61	1.4	0.8553347632328526	0.5943589489622594	0.5067923570113629	10103	2	85.0		NSGA3
1711	62	1.4	0.8553347632328526	0.5944123592801589	0.506687210115001	10250	2	147.0		NSGA3
1712	63	1.4	0.8553347632328526	0.5950215855900824	0.5055149376024203	10381	2	131.0		NSGA3
1713	64	1.4	0.8553347632328526	0.5950714047533898	0.5064265716467294	10536	2	155.0		NSGA3
1714	65	1.4	0.8581954266917249	0.5956584875143641	0.5049317147192717	10656	2	120.0		NSGA3
1715	66	1.4	0.8581954266917249	0.6028404690758603	0.5066189511021029	10802	2	146.0		NSGA3
1716	67	1.4	0.8553347632328526	0.595866455970433	0.5081617277749874	10933	2	131.0		NSGA3
1717	68	1.4	0.8553278441461329	0.5957612325040945	0.5116293610103789	11037	2	104.0		NSGA3
1718	69	1.4	0.8597248887011985	0.5994112557908858	0.5159717868338558	11155	2	118.0		NSGA3
1719	70	1.4	0.8597248887011985	0.5994188275953928	0.5152419959979989	11239	2	84.0		NSGA3
1720	71	1.4	0.8597248887011985	0.5994188275953928	0.515641686035555	11347	2	108.0		NSGA3
1721	72	1.4	0.8597248887011985	0.5994201092783068	0.5164634146341464	11408	2	61.0		NSGA3
1722	73	1.4	0.8623047986512835	0.6091737098469778	0.5128277683455952	11558	2	150.0		NSGA3
1723	74	1.4	0.8623047986512835	0.6091737098469778	0.5137944066515495	11659	2	101.0		NSGA3
1724	75	1.4	0.8623047986512835	0.6091789378482373	0.5126474484324733	11751	2	92.0		NSGA3
1725	76	1.4	0.8623047986512835	0.6091789378482373	0.5117057381685626	11856	2	105.0		NSGA3
1726	77	1.4	0.8623047986512835	0.6116484881202789	0.5121132883876253	11926	2	70.0		NSGA3
1727	78	1.4	0.8623047986512835	0.6120446531711681	0.5127764824500599	12037	2	111.0		NSGA3
1728	79	1.4	0.8623047986512835	0.6124420581722066	0.5132658211874566	12109	2	72.0		NSGA3
1729	80	1.4	0.8691274310950478	0.61277289634566	0.5149717693332488	12222	2	113.0		NSGA3
1730	81	1.4	0.8691274310950478	0.6238110532698476	0.5113722877807385	12370	2	148.0		NSGA3
1731	82	1.4	0.8691274310950478	0.6243028863811722	0.5111746031746032	12505	2	135.0		NSGA3
1732	83	1.4	0.8528928445228076	0.619115596091188	0.5097865892158101	12621	2	116.0		NSGA3
1733	84	1.4	0.8562221129028926	0.6183101353338848	0.5102318803852003	12732	2	111.0		NSGA3
1734	85	1.4	0.8562221129028926	0.6178885361374158	0.5089167350546052	12804	2	72.0		NSGA3
1735	86	1.4	0.860047893591184	0.6180035745784012	0.5091092479354473	12916	2	112.0		NSGA3
1736	87	1.4	0.860047893591184	0.6181577193649642	0.5065793625749447	13007	2	91.0		NSGA3
1737	88	1.4	0.8600912746776789	0.6207337949655831	0.5098848848848849	13113	2	106.0		NSGA3
1738	89	1.4	0.8600912746776789	0.606656694445033	0.5104746835443038	13203	2	90.0		NSGA3
1739	90	1.4	0.8600912746776789	0.6133097741013707	0.513878363016294	13279	2	76.0		NSGA3
1740	91	1.4	0.8627606078401893	0.6133371434863698	0.5075629462608042	13418	2	139.0		NSGA3
1741	92	1.4	0.8600912746776789	0.613484053589399	0.5181706626392297	13533	2	115.0		NSGA3
1742	93	1.4	0.8600912746776789	0.6136713656444447	0.5162210732076423	13621	2	88.0		NSGA3
1743	94	1.4	0.8600912746776789	0.6140387673957186	0.5166295707472178	13742	2	121.0		NSGA3
1744	95	1.4	0.8625377752389853	0.617097329341856	0.5078373394378736	13864	2	122.0		NSGA3
1745	96	1.4	0.8625377752389853	0.619317757533655	0.5068027210884354	14029	2	165.0		NSGA3
1746	97	1.4	0.8666848378065434	0.6195931129818455	0.5092246764118745	14143	2	114.0		NSGA3
1747	98	1.4	0.8666848378065434	0.6198756488803413	0.5067237948520444	14298	2	155.0		NSGA3
1748	99	1.4	0.8666848378065434	0.6201965831792976	0.5083918561948328	14411	2	113.0		NSGA3
1749	100	1.4	0.8625377752389853	0.6197131591116216	0.5095395162333463	14514	2	103.0		NSGA3
1750	101	1.4	0.8586102462407347	0.6162870485274294	0.5114974126778784	14659	2	145.0		NSGA3
1751	102	1.4	0.8586102462407347	0.6206042017238993	0.5112715461795729	14781	2	122.0		NSGA3
1752	103	1.4	0.8603997065915321	0.6208209289852582	0.5108457775489187	14929	2	148.0		NSGA3
1753	104	1.4	0.8603997065915321	0.6181796445523523	0.5106509446086621	15047	2	118.0		NSGA3
1754	105	1.4	0.8629046517901446	0.6316532784409632	0.5097433918579973	15192	2	145.0		NSGA3
1755	106	1.4	0.8662890172511626	0.6399682039952435	0.5082820097244732	15369	2	177.0		NSGA3
1756	107	1.4	0.8662890172511626	0.6400231049337811	0.5111272141706924	15521	2	152.0		NSGA3
1757	108	1.4	0.8569131041803246	0.6288574434966001	0.5112595173570783	15682	2	161.0		NSGA3
1758	109	1.4	0.8639942353042972	0.6279462419442009	0.5105694702453398	15826	2	144.0		NSGA3
1759	110	1.4	0.8546673724189028	0.6263541718034036	0.5094726062467998	16000	2	174.0		NSGA3
1760	111	1.4	0.8546673724189028	0.6263541718034036	0.5094726062467998	16110	2	110.0		NSGA3
1761	112	1.4	0.8546673724189028	0.6222092312578456	0.5099108345628327	16252	2	142.0		NSGA3
1762	113	1.4	0.8546673724189028	0.6241607709769503	0.5084800205576256	16336	2	84.0		NSGA3
1763	114	1.4	0.8546673724189028	0.6252092250513045	0.5076615483045426	16404	2	68.0		NSGA3
1764	115	1.4	0.8546673724189028	0.6211046805562509	0.5122859507288816	16451	2	47.0		NSGA3
1765	116	1.4	0.8546673724189028	0.6199408728470059	0.510617151511327	16509	2	58.0		NSGA3
1766	117	1.4	0.8546673724189028	0.6204916164685848	0.5143840784757593	16584	2	75.0		NSGA3
1767	118	1.4	0.8546673724189028	0.6134504727689982	0.5129928315412186	16655	2	71.0		NSGA3
1768	119	1.4	0.8546673724189028	0.6138583619312656	0.5072406362887383	16766	2	111.0		NSGA3
1769	120	1.4	0.8546673724189028	0.611514042055573	0.5154103053435114	16881	2	115.0		NSGA3
1770	121	1.4	0.8546673724189028	0.6111612041273797	0.5145406057527462	16965	2	84.0		NSGA3
1771	122	1.4	0.8625237559760773	0.6129519291879945	0.51299382912399	17057	2	92.0		NSGA3
1772	123	1.4	0.8625237559760773	0.6129720981135539	0.5144671504965623	17174	2	117.0		NSGA3
1773	124	1.4	0.8675662370500088	0.6222146783804211	0.5140088945362135	17256	2	82.0		NSGA3
1774	125	1.4	0.8675662370500088	0.6252206186763206	0.5098358561665709	17373	2	117.0		NSGA3
1775	126	1.4	0.8675662370500088	0.6256508536149284	0.5083386479591836	17432	2	59.0		NSGA3
1776	127	1.4	0.8675662370500088	0.6256508536149284	0.5087439366862395	17528	2	96.0		NSGA3
1777	128	1.4	0.8675662370500088	0.6256508536149284	0.505751509374007	17634	2	106.0		NSGA3
1778	129	1.4	0.8675662370500088	0.6257566462847972	0.5105305466237943	17716	2	82.0		NSGA3
1779	130	1.4	0.8675662370500088	0.6281866617240833	0.5105715763610501	17848	2	132.0		NSGA3
1780	131	1.4	0.8675662370500088	0.6285977967404124	0.5048718931697656	17956	2	108.0		NSGA3
1781	132	1.4	0.8700048756591594	0.630116086125928	0.5097073265279752	18068	2	112.0		NSGA3
1782	133	1.4	0.8700048756591594	0.6309187774148098	0.5098564010513494	18183	2	115.0		NSGA3
1783	134	1.4	0.8700048756591594	0.6321221822706252	0.5108723664712325	18301	2	118.0		NSGA3
1784	135	1.4	0.8691746749893338	0.6339597590208325	0.5116007424475166	18465	2	164.0		NSGA3
1785	136	1.4	0.874704063917944	0.6398916102524209	0.5071224165341813	18600	2	135.0		NSGA3
1786	137	1.4	0.874704063917944	0.64104176005192	0.5084707837872395	18742	2	142.0		NSGA3
1787	138	1.4	0.8550494822682833	0.6258514032467792	0.5098270691085445	18867	2	125.0		NSGA3
1788	139	1.4	0.8550494822682833	0.6279421999917624	0.5123258477002355	18976	2	109.0		NSGA3
1789	140	1.4	0.8580787255193767	0.6309626291239454	0.5134082492657387	19106	2	130.0		NSGA3
1790	141	1.4	0.8580787255193767	0.6263256950351892	0.5174832962138085	19189	2	83.0		NSGA3
1791	142	1.4	0.8223204561427816	0.6108218785440638	0.5150736936132202	19370	2	181.0		NSGA3
1792	143	1.4	0.8223204561427816	0.6174531841016725	0.5136883465371838	19517	2	147.0		NSGA3
1793	144	1.4	0.8602460688644495	0.6256595921280095	0.5092598526113425	19619	2	102.0		NSGA3
1794	145	1.4	0.8602460688644495	0.6249659776808159	0.5092532886252257	19750	2	131.0		NSGA3
1795	146	1.4	0.8602460688644495	0.6234801668511507	0.5101801222257961	19935	2	185.0		NSGA3
1796	147	1.4	0.8602460688644495	0.6201260054966629	0.5104777870913663	20096	2	161.0		NSGA3
1797	148	1.4	0.8523035782824103	0.6214568046656355	0.5113592358332257	20212	2	116.0		NSGA3
1798	149	1.4	0.8523035782824103	0.621721932155921	0.5090944148081497	20359	2	147.0		NSGA3
1799	1	1.4	0.8697338255123909	0.7408771664436048	0.5034664800915913	189	3	189.0		NSGA3
1800	2	1.4	0.8697338255123911	0.7489055056090939	0.5038804750832653	317	3	128.0		NSGA3
1801	3	1.4	0.8946791471875422	0.8023026249778054	0.5035984848484849	562	3	245.0		NSGA3
1802	4	1.4	0.915312377548902	0.8731584393680284	0.5036566833407206	734	3	172.0		NSGA3
1803	5	1.4	0.9271508391959902	0.8801399629216615	0.5015759944524995	876	3	142.0		NSGA3
1804	6	1.4	0.991530184816406	0.9885984697889942	0.5048316111748947	1040	3	164.0		NSGA3
1805	7	1.4	0.9962832100402388	0.9892066926118336	0.5062669376693767	1236	3	196.0		NSGA3
1806	8	1.4	0.9962832100402388	0.9892935430910847	0.5078105781057811	1391	3	155.0		NSGA3
1807	9	1.4	0.9962832100402388	0.9893482637357351	0.5107825768220416	1548	3	157.0		NSGA3
1808	10	1.4	0.9962832100402388	0.9894368601526236	0.509828197603326	1713	3	165.0		NSGA3
1809	11	1.4	0.9962832100402388	0.989454233541454	0.508302752293578	1894	3	181.0		NSGA3
1810	12	1.4	0.9962832100402388	0.989454233541454	0.50788088388321	2030	3	136.0		NSGA3
1811	13	1.4	0.9962832100402388	0.9894542335414542	0.5072872014696878	2205	3	175.0		NSGA3
1812	14	1.4	0.9962832100402388	0.9894923598360368	0.5075636698373734	2388	3	183.0		NSGA3
1813	15	1.4	0.9962832100402388	0.9894966159831184	0.5085819747769916	2523	3	135.0		NSGA3
1814	16	1.4	0.9962832100402388	0.9894923598360368	0.5095977222630419	2616	3	93.0		NSGA3
1815	17	1.4	0.9962832100402388	0.9895927656059568	0.5074140882964412	2734	3	118.0		NSGA3
1816	18	1.4	0.9962832100402388	0.9896982546139526	0.5090560833588722	2864	3	130.0		NSGA3
1817	19	1.4	0.9962832100402388	0.9895895469562	0.511492144996638	2960	3	96.0		NSGA3
1818	20	1.4	0.9962832100402388	0.9895895469562	0.511492144996638	3040	3	80.0		NSGA3
1819	21	1.4	0.9962832100402388	0.9898072962661822	0.5107983499150691	3123	3	83.0		NSGA3
1820	22	1.4	0.9962832100402388	0.9898727497622996	0.5120505789152956	3220	3	97.0		NSGA3
1821	23	1.4	0.9962832100402388	0.9898447110050196	0.5108922115325694	3295	3	75.0		NSGA3
1822	24	1.4	0.9962832100402388	0.9898447110050196	0.5084365655702692	3341	3	46.0		NSGA3
1823	25	1.4	0.9962832100402388	0.9898447110050196	0.5079963789981895	3416	3	75.0		NSGA3
1824	26	1.4	0.9962832100402388	0.9898398118568388	0.5117423327698624	3503	3	87.0		NSGA3
1825	27	1.4	0.9962832100402388	0.9898872603540738	0.5118410652398614	3583	3	80.0		NSGA3
1826	28	1.4	0.9962832100402388	0.9899533223384056	0.51260031614786	3642	3	59.0		NSGA3
1827	29	1.4	0.9962832100402388	0.9899533223384056	0.5112622184445389	3664	3	22.0		NSGA3
1828	30	1.4	0.9962832100402388	0.9898394038422424	0.5013448984526112	3720	3	56.0		NSGA3
1829	31	1.4	0.9962832100402388	0.989864342804962	0.5073642932131168	3789	3	69.0		NSGA3
1830	32	1.4	0.9962832100402388	0.9899445723246288	0.5075669024915411	3861	3	72.0		NSGA3
1831	33	1.4	0.9962832100402388	0.9898644646136298	0.5111883188441289	3977	3	116.0		NSGA3
1832	34	1.4	0.9962832100402388	0.9898644646136298	0.512472786647315	4001	3	24.0		NSGA3
1833	35	1.4	0.9962832100402388	0.9898644646136298	0.5145268649556248	4031	3	30.0		NSGA3
1834	36	1.4	0.9962832100402388	0.9898644646136298	0.5145268649556248	4071	3	40.0		NSGA3
1835	37	1.4	0.9962832100402388	0.9898562092143984	0.5139643945277496	4087	3	16.0		NSGA3
1836	38	1.4	0.9962832100402388	0.9898562092143984	0.5139643945277496	4087	3	0.0		NSGA3
1837	39	1.4	0.9962832100402388	0.9900682295392302	0.5133558168686205	4141	3	54.0		NSGA3
1838	40	1.4	0.9962832100402388	0.9900682295392302	0.5133558168686205	4158	3	17.0		NSGA3
1839	41	1.4	0.9962832100402388	0.99006822953923	0.5137092447994277	4219	3	61.0		NSGA3
1840	42	1.4	0.9962832100402388	0.990073431352566	0.5130499064630982	4237	3	18.0		NSGA3
1841	43	1.4	0.9962832100402388	0.990073431352566	0.5130499064630982	4268	3	31.0		NSGA3
1842	44	1.4	0.9962832100402388	0.9900774176758708	0.5118094597897824	4291	3	23.0		NSGA3
1843	45	1.4	0.9962832100402388	0.9900774176758708	0.5133863746369797	4388	3	97.0		NSGA3
1844	46	1.4	0.9962832100402388	0.9900774176758708	0.5133863746369797	4443	3	55.0		NSGA3
1845	47	1.4	0.9962832100402388	0.9900774176758708	0.5133863746369797	4446	3	3.0		NSGA3
1846	48	1.4	0.9962832100402388	0.9900774176758708	0.5133863746369797	4475	3	29.0		NSGA3
1847	49	1.4	0.9962832100402388	0.9900774176758708	0.5133863746369797	4476	3	1.0		NSGA3
1848	50	1.4	0.9962832100402388	0.9900774176758708	0.5130016195789096	4514	3	38.0		NSGA3
1849	51	1.4	0.9962832100402388	0.9900774176758708	0.5130016195789096	4545	3	31.0		NSGA3
1850	52	1.4	0.9962832100402388	0.9900774176758708	0.5130016195789096	4565	3	20.0		NSGA3
1851	53	1.4	0.9962832100402388	0.9900774176758708	0.5141676682692308	4605	3	40.0		NSGA3
1852	54	1.4	0.9962832100402388	0.9900774176758708	0.5141676682692308	4616	3	11.0		NSGA3
1853	55	1.4	0.9962832100402388	0.9900774176758708	0.5141676682692308	4623	3	7.0		NSGA3
1854	56	1.4	0.9962832100402388	0.9900774176758708	0.5141676682692308	4625	3	2.0		NSGA3
1855	57	1.4	0.9962832100402388	0.9900774176758708	0.5141676682692308	4625	3	0.0		NSGA3
1856	58	1.4	0.9962832100402388	0.9900774176758708	0.5141676682692308	4638	3	13.0		NSGA3
1857	59	1.4	0.9962832100402388	0.9900774176758708	0.5141676682692308	4675	3	37.0		NSGA3
1858	60	1.4	0.9962832100402388	0.990081884786953	0.5120166407278821	4707	3	32.0		NSGA3
1859	61	1.4	0.9962832100402388	0.990081884786953	0.5120166407278821	4726	3	19.0		NSGA3
1860	62	1.4	0.9962832100402388	0.990081884786953	0.5120166407278821	4759	3	33.0		NSGA3
1861	63	1.4	0.9962832100402388	0.990081884786953	0.5120166407278821	4770	3	11.0		NSGA3
1862	64	1.4	0.9962832100402388	0.990081884786953	0.5120166407278821	4784	3	14.0		NSGA3
1863	65	1.4	0.9962832100402388	0.990081884786953	0.5120166407278821	4794	3	10.0		NSGA3
1864	66	1.4	0.9962832100402388	0.990081884786953	0.5120166407278821	4801	3	7.0		NSGA3
1865	67	1.4	0.9962832100402388	0.990081884786953	0.5120166407278821	4844	3	43.0		NSGA3
1866	68	1.4	0.9962832100402388	0.990081884786953	0.5120166407278821	4859	3	15.0		NSGA3
1867	69	1.4	0.9962832100402388	0.9900868206352592	0.5113602257038238	4863	3	4.0		NSGA3
1868	70	1.4	0.9962832100402388	0.9900868206352592	0.5113602257038238	4870	3	7.0		NSGA3
1869	71	1.4	0.9962832100402388	0.9900868206352592	0.5120465700945768	4887	3	17.0		NSGA3
1870	72	1.4	0.9962832100402388	0.9900868206352592	0.5120465700945768	4901	3	14.0		NSGA3
1871	73	1.4	0.9962832100402388	0.9900868257671952	0.5116324098897825	4906	3	5.0		NSGA3
1872	74	1.4	0.9962832100402388	0.990086810552864	0.5056841548675166	4921	3	15.0		NSGA3
1873	75	1.4	0.9962832100402388	0.990086810552864	0.5056841548675166	4940	3	19.0		NSGA3
1874	76	1.4	0.9962832100402388	0.990086810552864	0.5056841548675166	4948	3	8.0		NSGA3
1875	77	1.4	0.9962832100402388	0.9903587252130146	0.5061345180651995	4968	3	20.0		NSGA3
1876	78	1.4	0.996501628484534	0.9903797284236188	0.5086612953207313	4980	3	12.0		NSGA3
1877	79	1.4	0.996501628484534	0.990379728439803	0.4988362834568506	5018	3	38.0		NSGA3
1878	80	1.4	0.996501628484534	0.990379728439803	0.4981942829160801	5098	3	80.0		NSGA3
1879	81	1.4	0.996501628484534	0.9903797284398028	0.5013613861386139	5157	3	59.0		NSGA3
1880	82	1.4	0.996501628484534	0.990407415364873	0.5047740888666999	5260	3	103.0		NSGA3
1881	83	1.4	0.996501628484534	0.9909288093425672	0.5050056137724551	5395	3	135.0		NSGA3
1882	84	1.4	0.996501628484534	0.990928809342567	0.5066519192422732	5511	3	116.0		NSGA3
1883	85	1.4	0.996501628484534	0.9947162397637552	0.5071455317024464	5614	3	103.0		NSGA3
1884	86	1.4	0.996501628484534	0.9967531161323334	0.5058621764889305	5683	3	69.0		NSGA3
1885	87	1.4	0.996501628484534	0.9970685649586576	0.5070121189405298	5767	3	84.0		NSGA3
1886	88	1.4	0.996501628484534	0.9970685649586576	0.5077295440349782	5833	3	66.0		NSGA3
1887	89	1.4	0.996501628484534	0.9970685649586576	0.4979003187837175	5910	3	77.0		NSGA3
1888	90	1.4	0.996501628484534	0.9970685649586576	0.5012638717632553	5949	3	39.0		NSGA3
1889	91	1.4	0.996501628484534	0.9973000120257076	0.5063338768343159	6070	3	121.0		NSGA3
1890	92	1.4	0.9967890190187751	0.997322023217514	0.5076477948076322	6185	3	115.0		NSGA3
1891	93	1.4	0.9967890190187751	0.9973524051733472	0.5087899117902845	6273	3	88.0		NSGA3
1892	94	1.4	0.9976419109092134	0.9976235312068872	0.5078357284440039	6389	3	116.0		NSGA3
1893	95	1.4	0.9976419109092138	0.9976235312068876	0.5079828539479406	6481	3	92.0		NSGA3
1894	96	1.4	0.999207067442574	0.9976623374817782	0.507966143888474	6618	3	137.0		NSGA3
1895	97	1.4	0.999207067442574	0.997674875229382	0.5050846933728981	6728	3	110.0		NSGA3
1896	98	1.4	0.999207067442574	0.99784823920632	0.5059884872493192	6862	3	134.0		NSGA3
1897	99	1.4	0.999207067442574	0.9978556581816388	0.5063700147710487	7032	3	170.0		NSGA3
1898	100	1.4	0.999207067442574	0.9978589687156374	0.5071041114467114	7180	3	148.0		NSGA3
1899	101	1.4	0.999207067442574	0.998957587020554	0.5041856456974024	7343	3	163.0		NSGA3
1900	102	1.4	0.999207067442574	0.9989809111559776	0.5031986221320046	7491	3	148.0		NSGA3
1901	103	1.4	0.999207067442574	0.9991152606814774	0.5036941263391208	7624	3	133.0		NSGA3
1902	104	1.4	0.999207067442574	0.9991330694947188	0.5060285661287331	7772	3	148.0		NSGA3
1903	105	1.4	0.999207067442574	0.9992732923245802	0.505420054200542	7918	3	146.0		NSGA3
1904	106	1.4	0.999207067442574	0.9995518900662544	0.5048301747477234	8009	3	91.0		NSGA3
1905	107	1.4	0.999207067442574	0.9996672888358964	0.5080145098282384	8166	3	157.0		NSGA3
1906	108	1.4	0.999207067442574	0.9996717728260298	0.5039322723908216	8303	3	137.0		NSGA3
1907	109	1.4	0.999207067442574	0.9996717728260298	0.5030540473840079	8365	3	62.0		NSGA3
1908	110	1.4	0.999207067442574	0.9996717728260298	0.5031126114965312	8496	3	131.0		NSGA3
1909	111	1.4	0.999207067442574	0.9996717728260298	0.5034765142150803	8624	3	128.0		NSGA3
1910	112	1.4	0.999207067442574	0.9996717728260298	0.5026176398127618	8683	3	59.0		NSGA3
1911	113	1.4	0.999207067442574	0.99967177282603	0.5031305903398927	8787	3	104.0		NSGA3
1912	114	1.4	0.999207067442574	0.9996717728260298	0.5069302007582821	8883	3	96.0		NSGA3
1913	115	1.4	0.999207067442574	0.9996717728260298	0.5070909880834161	9009	3	126.0		NSGA3
1914	116	1.4	0.999207067442574	0.9996717728260298	0.5065927943543395	9136	3	127.0		NSGA3
1915	117	1.4	0.999207067442574	0.9996717728260298	0.506863715063072	9240	3	104.0		NSGA3
1916	118	1.4	0.999287395481628	0.9996833070766058	0.5059002957850628	9325	3	85.0		NSGA3
1917	119	1.4	0.999287395481628	0.9999875282289054	0.5050925639279301	9477	3	152.0		NSGA3
1918	120	1.4	0.9999991933336588	0.9999983781010794	0.5056941263848487	9543	3	66.0		NSGA3
1919	121	1.4	0.9999991933336588	0.9999983781010794	0.5051999753116899	9647	3	104.0		NSGA3
1920	122	1.4	0.9999991933336588	0.9999983781010794	0.5058071291777352	9695	3	48.0		NSGA3
1921	123	1.4	0.9999991933336588	0.9999983781010794	0.5033040324563561	9768	3	73.0		NSGA3
1922	124	1.4	0.9999991933336588	0.9999983781010796	0.5044148412503077	9885	3	117.0		NSGA3
1923	125	1.4	0.9999991933336588	0.9999983781010796	0.5044801767521787	9988	3	103.0		NSGA3
1924	126	1.4	0.9999991933336588	0.9999983781010796	0.5063992388435332	10074	3	86.0		NSGA3
1925	127	1.4	0.9999991933336588	0.9999983781010794	0.5055715864440078	10169	3	95.0		NSGA3
1926	128	1.4	0.9999991933336588	0.9999983781010794	0.5053897180762852	10227	3	58.0		NSGA3
1927	129	1.4	0.9999991933336588	0.9999983781010794	0.5061080417434008	10338	3	111.0		NSGA3
1928	130	1.4	0.9999991933336588	0.9999983781010794	0.505346936266978	10467	3	129.0		NSGA3
1929	131	1.4	0.9999991933336588	0.9999983781010794	0.505346936266978	10587	3	120.0		NSGA3
1930	132	1.4	0.9999991933336588	0.9999983781010794	0.505346936266978	10693	3	106.0		NSGA3
1931	133	1.4	0.9999991933336588	0.9999983781010794	0.505346936266978	10749	3	56.0		NSGA3
1932	134	1.4	0.9999991933336588	0.9999983781010794	0.505346936266978	10833	3	84.0		NSGA3
1933	135	1.4	0.9999991933336588	0.9999983781010794	0.505346936266978	10863	3	30.0		NSGA3
1934	136	1.4	0.9999991933336588	0.9999983781010794	0.505346936266978	10948	3	85.0		NSGA3
1935	137	1.4	0.9999991933336588	0.9999983781010794	0.5047256658892845	11015	3	67.0		NSGA3
1936	138	1.4	0.9999991933336588	0.9999983781010794	0.5043261587379234	11084	3	69.0		NSGA3
1937	139	1.4	0.9999991933336588	0.9999983781010794	0.5043875741454167	11208	3	124.0		NSGA3
1938	140	1.4	0.9999991933336588	0.9999983781010794	0.501808180878867	11271	3	63.0		NSGA3
1939	141	1.4	0.9999991933336588	0.9999983781010794	0.5063285348298158	11349	3	78.0		NSGA3
1940	142	1.4	0.9999991933336588	0.9999983781010794	0.50620881132536	11447	3	98.0		NSGA3
1941	143	1.4	0.9999991933336588	0.9999983781010794	0.5022003034901367	11552	3	105.0		NSGA3
1942	144	1.4	0.9999991933336588	0.9999983781010796	0.5029589408821915	11695	3	143.0		NSGA3
1943	145	1.4	0.9999991933336588	0.9999983781010796	0.5029589408821915	11751	3	56.0		NSGA3
1944	146	1.4	0.9999991933336588	0.9999983781010796	0.5029589408821915	11871	3	120.0		NSGA3
1945	147	1.4	0.9999991933336588	0.9999983781010796	0.5029589408821915	11979	3	108.0		NSGA3
1946	148	1.4	0.9999991933336588	0.9999983781010796	0.5069679965468336	12035	3	56.0		NSGA3
1947	149	1.4	0.9999991933336588	0.9999983781010796	0.5069679965468336	12107	3	72.0		NSGA3
1948	1	1.4	0.6299128165650982	0.2751378109115729	0.5043427080682108	283	1	283.0		NSGA3
1949	2	1.4	0.653474091268577	0.3070138001776177	0.5061436372872746	440	1	157.0		NSGA3
1950	3	1.4	0.6889093938250962	0.3377916881603736	0.5045805669050051	652	1	212.0		NSGA3
1951	4	1.4	0.6939013575634984	0.3758139095605881	0.506513784619267	838	1	186.0		NSGA3
1952	5	1.4	0.7378565239347444	0.4017205127176812	0.5081556032306915	1012	1	174.0		NSGA3
1953	6	1.4	0.7378565239347444	0.4017205127176811	0.5107490242240258	1115	1	103.0		NSGA3
1954	7	1.4	0.7645344511409458	0.4468802698147393	0.5147859440732492	1287	1	172.0		NSGA3
1955	8	1.4	0.7903515387836884	0.4936974789915966	0.5166337793673306	1431	1	144.0		NSGA3
1956	9	1.4	0.7903515387836884	0.4936974789915966	0.5150364427022723	1551	1	120.0		NSGA3
1957	10	1.4	0.7950059568331189	0.5024711696869852	0.508974048023284	1710	1	159.0		NSGA3
1958	11	1.4	0.7950059568331189	0.5024711696869852	0.5135520029400955	1900	1	190.0		NSGA3
1959	12	1.4	0.7950059568331189	0.5024711696869852	0.5146266005023586	2026	1	126.0		NSGA3
1960	13	1.4	0.7950059568331189	0.5074233458708248	0.5106129917657823	2187	1	161.0		NSGA3
1961	14	1.4	0.7950059568331189	0.5074233458708248	0.5147636586863106	2304	1	117.0		NSGA3
1962	15	1.4	0.7950059568331189	0.5074233458708248	0.5111687519072322	2414	1	110.0		NSGA3
1963	16	1.4	0.8024232082220459	0.5285583244518536	0.5129832036556748	2534	1	120.0		NSGA3
1964	17	1.4	0.8024232082220459	0.5286939279349969	0.5134725913107966	2632	1	98.0		NSGA3
1965	18	1.4	0.8024232082220459	0.5480275329040537	0.50922674060382	2749	1	117.0		NSGA3
1966	19	1.4	0.8024232082220459	0.5480275329040537	0.510976063499938	2876	1	127.0		NSGA3
1967	20	1.4	0.8178369896860822	0.5528677520058234	0.5123364485981309	2998	1	122.0		NSGA3
1968	21	1.4	0.8178369896860822	0.5528677520058234	0.5067571775549604	3158	1	160.0		NSGA3
1969	22	1.4	0.8178369896860822	0.5528677520058234	0.5125598086124402	3296	1	138.0		NSGA3
1970	23	1.4	0.8178369896860822	0.5528677520058234	0.5128608263631218	3411	1	115.0		NSGA3
1971	24	1.4	0.8178369896860822	0.5528677520058234	0.5048607626693427	3557	1	146.0		NSGA3
1972	25	1.4	0.8178369896860822	0.5642494319789894	0.5042152438259998	3694	1	137.0		NSGA3
1973	26	1.4	0.8193490055527154	0.6185538014184638	0.5091524889729049	3845	1	151.0		NSGA3
1974	27	1.4	0.8193490055527154	0.6185538014184638	0.5067228734407322	3958	1	113.0		NSGA3
1975	28	1.4	0.8193490055527154	0.6185538014184638	0.5061969172695816	4068	1	110.0		NSGA3
1976	29	1.4	0.8193490055527154	0.618871399297412	0.5060193377148635	4214	1	146.0		NSGA3
1977	30	1.4	0.8193490055527154	0.618871399297412	0.5031627643504532	4311	1	97.0		NSGA3
1978	31	1.4	0.8314778435195713	0.655377749732692	0.5021440282507252	4418	1	107.0		NSGA3
1979	32	1.4	0.8539761523062863	0.662090548764419	0.5090894868585732	4554	1	136.0		NSGA3
1980	33	1.4	0.8608643637638171	0.6686984366786309	0.5115475230950461	4711	1	157.0		NSGA3
1981	34	1.4	0.8658313674104161	0.6914480389969571	0.5119253050659435	4837	1	126.0		NSGA3
1982	35	1.4	0.8696796145064661	0.6928109633781311	0.5120020740559995	4937	1	100.0		NSGA3
1983	36	1.4	0.8732582291981239	0.7019840979121427	0.514331988754431	5075	1	138.0		NSGA3
1984	37	1.4	0.8732582291981239	0.7022967419669761	0.5127433519621691	5163	1	88.0		NSGA3
1985	38	1.4	0.8732582291981239	0.7024238569575376	0.5117769735631479	5291	1	128.0		NSGA3
1986	39	1.4	0.8791639713684866	0.7086732794793439	0.5142642642642643	5385	1	94.0		NSGA3
1987	40	1.4	0.8791639713684866	0.7087022915880579	0.5141132719624458	5483	1	98.0		NSGA3
1988	41	1.4	0.8791639713684866	0.7087718690979699	0.5130835380835381	5579	1	96.0		NSGA3
1989	42	1.4	0.8846444376474114	0.7157291006211378	0.5127126422714477	5653	1	74.0		NSGA3
1990	43	1.4	0.8846444376474114	0.7316477753108507	0.5141683022571149	5755	1	102.0		NSGA3
1991	44	1.4	0.8846444376474114	0.7323597636386264	0.5160970399755874	5840	1	85.0		NSGA3
1992	45	1.4	0.8846444376474114	0.7323597636386264	0.5128644939965695	5915	1	75.0		NSGA3
1993	46	1.4	0.8846444376474114	0.7325167354254546	0.515430977042825	6051	1	136.0		NSGA3
1994	47	1.4	0.8846444376474114	0.7325167354254546	0.515430977042825	6143	1	92.0		NSGA3
1995	48	1.4	0.8846444376474114	0.7325904609412326	0.5165800133002841	6232	1	89.0		NSGA3
1996	49	1.4	0.8846444376474114	0.7326270824427454	0.5179110788933189	6317	1	85.0		NSGA3
1997	50	1.4	0.8846444376474114	0.7326270824427454	0.5186632468316235	6394	1	77.0		NSGA3
1998	51	1.4	0.887141524766695	0.7327574397206484	0.5148576458447156	6441	1	47.0		NSGA3
[truncated: 42,514 more rows]
