# Supplementary material for: Graph-based molecular Pareto optimisation
Source: Chem Sci. 2022 Jun 2;13(25):7526–35. doi: 10.1039/d2sc00821a (PMC9241971; doi:10.1039/d2sc00821a)
Supplement: SC-013-D2SC00821A-s002 [file SC-013-D2SC00821A-s002.csv]

	generation	fraction	max geometric mean	dominated hypervolume	internal similarity	fitness calls (cumulative)	objective	fitness calls	objective_names	Algorithm
148	149	1.4	0.9549635071021728	0.9744489595217538	0.5107323617293738	14556	0	113.0		NSGA3
297	149	1.4	0.8654901606289691	0.6278100504179285	0.5157437056570603	12583	2	37.0		NSGA3
446	149	1.4	0.999242310257278	0.997748430238817	0.5337756849315068	7895	3	12.0		NSGA3
595	149	1.4	0.9394988879072448	0.8401174922139462	0.5218653709409813	12224	1	56.0		NSGA3
744	149	1.4	0.87969015362537	0.6330871412401657	0.5286214600567598	10509	4	47.0		NSGA3
893	149	1.4	0.8995887167438742	0.9148609456359302	0.5081463264678758	14172	0	98.0		NSGA3
1042	149	1.4	0.8782883559060343	0.6445388717649345	0.5088735558408216	16347	2	60.0		NSGA3
1191	149	1.4	0.9996015444045246	0.9999727560795988	0.5020784783019462	9726	3	36.0		NSGA3
1340	149	1.4	0.9093258837144144	0.7571678979829095	0.520538750671201	18529	1	77.0		NSGA3
1489	149	1.4	0.8933782716612079	0.6637355662584167	0.5216136559007737	15707	4	49.0		NSGA3
1649	149	1.4	0.9112288959469396	0.8579049548517703	0.5044634496535364	16197	0	88.0		NSGA3
1798	149	1.4	0.8523035782824103	0.621721932155921	0.5090944148081497	20359	2	147.0		NSGA3
1947	149	1.4	0.9999991933336588	0.9999983781010796	0.5069679965468336	12107	3	72.0		NSGA3
2096	149	1.4	0.9452305513007832	0.9085031962284732	0.5164231373022582	13337	1	43.0		NSGA3
2245	149	1.4	0.9015287157548436	0.7060203244873551	0.5229864032680934	10887	4	92.0		NSGA3
2394	149	1.4	0.9058385423968812	0.8997688892255185	0.5133366111486695	13832	0	68.0		NSGA3
2543	149	1.4	0.8449833953511807	0.5979323258666586	0.510297409657819	20802	2	132.0		NSGA3
2692	149	1.4	0.9991499946566637	0.9999591286390634	0.5039800532738649	12595	3	138.0		NSGA3
2841	149	1.4	0.9515042520490896	0.8756530760704601	0.5289658985102421	13062	1	62.0		NSGA3
2990	149	1.4	0.9014465241386416	0.6918205944845313	0.5226467847157502	14494	4	54.0		NSGA3
3139	149	1.4	0.9496310496780758	0.9137856780467436	0.5121624150190233	13475	0	80.0		NSGA3
3288	149	1.4	0.8516263213587751	0.6308116210129029	0.5087301587301588	21250	2	77.0		NSGA3
3437	149	1.4	0.9992206811289804	0.9977820106982864	0.5123878750386638	10344	3	8.0		NSGA3
3586	149	1.4	0.9199540889862708	0.7785714285714286	0.5293217968886558	13570	1	24.0		NSGA3
3735	149	1.4	0.8755610653609472	0.6245047834917704	0.5242813588850175	8230	4	13.0		NSGA3
3884	149	1.4	0.9532064074216996	0.9349249317415064	0.5057708792554494	12880	0	37.0		NSGA3
4033	149	1.4	0.829201797813703	0.525495978578413	0.5055534459844313	14808	2	93.0		NSGA3
4182	149	1.4	0.9999994600001458	0.99999884509222	0.5040003650523242	7524	3	61.0		NSGA3
4331	149	1.4	0.8949837821115059	0.7517917805239577	0.5111454152516209	10610	1	21.0		NSGA3
4480	149	1.4	0.8997055947660971	0.6693292847606065	0.5210919992732118	10482	4	16.0		NSGA3
4629	149	1.4	0.9409604582296328	0.930993906700856	0.51003552951443	13062	0	105.0		NSGA3
4778	149	1.4	0.8435466771262344	0.6302463349251981	0.5074519691070403	15162	2	94.0		NSGA3
4927	149	1.4	0.999619265830989	0.999995421791851	0.5043157517472074	9927	3	51.0		NSGA3
5076	149	1.4	0.8739614418734456	0.6848983560829649	0.5232561662929519	12191	1	27.0		NSGA3
5225	149	1.4	0.8515297366295196	0.5745275857308063	0.5205373492454379	6042	4	12.0		NSGA3
5374	149	1.4	0.9329472624460508	0.9260232366543416	0.5067823942325934	15337	0	94.0		NSGA3
5523	149	1.4	0.8142693139472562	0.4953444293671667	0.5075149662463381	16481	2	82.0		NSGA3
5672	149	1.4	0.9999829984778608	0.999997725289919	0.5070239334027055	12462	3	28.0		NSGA3
5821	149	1.4	0.8704858481374881	0.6684749226300704	0.5133759543169264	12137	1	31.0		NSGA3
5970	149	1.4	0.8948445856840562	0.6977043428224199	0.5208423259542455	13900	4	27.0		NSGA3
6119	149	1.4	0.9197645194153128	0.9260960187658028	0.508510507558068	14793	0	88.0		NSGA3
6268	149	1.4	0.8521314757603365	0.6733393357262432	0.5110988664987406	16835	2	79.0		NSGA3
6417	149	1.4	0.9991890921529202	0.9975972152278516	0.5070345645121038	6786	3	0.0		NSGA3
6566	149	1.4	0.8926343849727211	0.7370277741066833	0.5176792522444963	14280	1	74.0		NSGA3
6715	149	1.4	0.8775784629079961	0.6428846730690134	0.5155591215153231	12785	4	108.0		NSGA3
6864	149	1.4	0.9086572290471278	0.8931487857066567	0.5096112509979733	11921	0	72.0		NSGA3
7013	149	1.4	0.8307381400745344	0.5937357465804289	0.5058931377684651	21156	2	70.0		NSGA3
7162	149	1.4	0.9992126231954688	0.9976706294401312	0.5275510794698154	8907	3	21.0		NSGA3
7311	149	1.4	0.8864503926937867	0.720482875757589	0.5166736956259791	15550	1	36.0		NSGA3
7460	149	1.4	0.8927910668942145	0.6822059051825775	0.5180260602643614	9088	4	31.0		NSGA3
7609	149	1.4	0.9470281971835454	0.949164889534314	0.5110802469135802	14626	0	64.0		NSGA3
7758	149	1.4	0.83238915369001	0.6483827682196763	0.5135522046192021	22675	2	107.0		NSGA3
7907	149	1.4	0.9992286873778424	0.9986261170311728	0.5074643078833023	12728	3	83.0		NSGA3
8056	149	1.4	0.9224481800821076	0.833506983226052	0.517608591312695	7610	1	27.0		NSGA3
8205	149	1.4	0.8940601274864557	0.6759058233133006	0.5206223989067643	9869	4	55.0		NSGA3
8354	149	1.4	0.878542716653186	0.8371274709839744	0.5120494873211764	16452	0	89.0		NSGA3
8503	149	1.4	0.8723832327887057	0.698436719866577	0.509807619766126	19479	2	149.0		NSGA3
8652	149	1.4	0.9998776058241118	0.9999986465759604	0.5045650006232082	11396	3	34.0		NSGA3
8801	149	1.4	0.9493153635806616	0.9178423273909132	0.5208493183025438	9639	1	33.0		NSGA3
8950	149	1.4	0.892131604792859	0.6802558914683997	0.5160063342234366	12728	4	22.0		NSGA3
9099	149	1.4	0.9475267811414124	0.9234240060176776	0.5095790042640083	11180	0	28.0		NSGA3
9248	149	1.4	0.8587095117944359	0.6849364699858614	0.5025227511917291	18713	2	81.0		NSGA3
9397	149	1.4	0.9999583941988788	0.9999977824980544	0.5031032163385105	9042	3	20.0		NSGA3
9546	149	1.4	0.9426304677633986	0.8375763747454175	0.520128896882494	13921	1	22.0		NSGA3
9695	149	1.4	0.895830256098457	0.6660465752300285	0.5179896142433235	9506	4	25.0		NSGA3
9844	149	1.4	0.9468028371126156	0.9534734199512592	0.5114433312460864	13705	0	55.0		NSGA3
9993	149	1.4	0.8076789754411563	0.5433334386939629	0.5026259513176929	13790	2	66.0		NSGA3
10142	149	1.4	0.9992783447105814	0.9979074558781922	0.4916686610027522	16676	3	30.0		NSGA3
10291	149	1.4	0.9693326611560192	0.9107905982905984	0.5276334435521965	15452	1	18.0		NSGA3
10440	149	1.4	0.911472016820726	0.9007651434931306	0.5100355849669121	16213	0	61.0		NSGA3
10589	149	1.4	0.8695371787887587	0.7003174878754401	0.5086206896551724	17974	2	84.0		NSGA3
10738	149	1.4	0.9992967519518818	0.9979656446450572	0.5117394792052327	14255	3	85.0		NSGA3
10887	149	1.4	0.933026667606442	0.8389133155264136	0.5225973400734187	12516	1	35.0		NSGA3
11036	149	1.4	0.8831302888708797	0.6549169504210798	0.5187300992695261	12404	4	26.0		NSGA3
11185	149	1.4	0.934743097788038	0.925583357279538	0.5107783877135632	13093	0	45.0		NSGA3
11334	149	1.4	0.8383963455095859	0.5536441287400311	0.5036481364497789	15175	2	102.0		NSGA3
11483	149	1.4	0.9999994600001458	0.999998380001312	0.5205635491606714	10088	3	24.0		NSGA3
11632	149	1.4	0.910461055714484	0.7576516168998052	0.5139804180003766	12601	1	70.0		NSGA3
11781	149	1.4	0.8873842380072892	0.6529396203898215	0.5180726658745544	12002	4	32.0		NSGA3
11930	149	1.4	0.9101197948620988	0.9093172707673924	0.5076951835005296	13884	0	91.0		NSGA3
12079	149	1.4	0.8172573292341634	0.6162104090237005	0.5098290324646219	19517	2	116.0		NSGA3
12228	149	1.4	0.9992531316377166	0.9977804137117442	0.5326500732064422	9121	3	0.0		NSGA3
12377	149	1.4	0.876443051185081	0.6897229508603004	0.5170680238331679	13177	1	12.0		NSGA3
12526	149	1.4	0.8888559976317687	0.6715868085746854	0.5233582321817616	8605	4	25.0		NSGA3
12675	149	1.4	0.9538775724866378	0.946619944713338	0.5049679091582325	10949	0	80.0		NSGA3
12824	149	1.4	0.8656245690080461	0.7086903459038167	0.5168284481664763	18253	2	80.0		NSGA3
12973	149	1.4	0.999173411235268	0.9976007121444216	0.5155845357010729	6619	3	106.0		NSGA3
13122	149	1.4	0.8672037376583602	0.7043548659794503	0.5146875584075759	13769	1	56.0		NSGA3
13271	149	1.4	0.8805313372638552	0.6385144440825408	0.515158023933722	11607	4	56.0		NSGA3
13420	149	1.4	0.9355867572549644	0.940916394597787	0.5119384228715049	17463	0	78.0		NSGA3
13569	149	1.4	0.8520137727768072	0.7349158633758006	0.510285622593068	18707	2	51.0		NSGA3
13718	149	1.4	0.999995833342014	0.9999947556741436	0.5003046736944732	9547	3	59.0		NSGA3
13867	149	1.4	0.925090864077974	0.793289424317257	0.5321806511305152	14280	1	36.0		NSGA3
14016	149	1.4	0.896459448880734	0.6846998939960587	0.5181295912601244	10519	4	15.0		NSGA3
14165	149	1.4	0.9461389441889918	0.9201204624190056	0.5078326924289226	16685	0	57.0		NSGA3
14314	149	1.4	0.8600784389593169	0.6421046514297617	0.5093877942681678	18919	2	102.0		NSGA3
14463	149	1.4	0.9992620503265836	0.9978063052881868	0.529984032172216	15043	3	20.0		NSGA3
14612	149	1.4	0.9061937691980392	0.7839690678783726	0.5152453987730061	10535	1	58.0		NSGA3
14761	149	1.4	0.8959017106698275	0.6704284907916795	0.5218012422360248	10633	4	47.0		NSGA3
14910	149		0.9406118621461276	0.9454248698116732	0.5113233708211369	18543	0	93.0		NSGA2
15059	149		0.8656497784205098	0.6399053268070124	0.5089845717163393	21426	2	118.0		NSGA2
15208	149		0.9999839934614394	0.9999964070379244	0.5054392580071946	14346	3	70.0		NSGA2
15357	149		0.9693326611560192	0.9107905982905984	0.5262087570035276	22728	1	75.0		NSGA2
15506	149		0.8873269744805169	0.6524313584750031	0.5159435960808544	16985	4	107.0		NSGA2
15655	149		0.9453881675580968	0.9381174300271627	0.5091644559426455	18748	0	88.0		NSGA2
15804	149		0.8765660948156694	0.7179241610575922	0.5112495990468772	21136	2	119.0		NSGA2
15953	149		0.9992522789420748	0.9978745044262052	0.5070005322718752	25868	3	106.0		NSGA2
16102	149		0.9693326611560192	0.9194634720822662	0.5259778106200954	19285	1	79.0		NSGA2
16251	149		0.8690725497950714	0.6177652314504779	0.5164020699938602	14767	4	108.0		NSGA2
16400	149		0.9520344764287616	0.9510227448315076	0.5118716600773342	16031	0	83.0		NSGA2
16549	149		0.8908340612911886	0.7125578305121504	0.5141431699663634	20589	2	101.0		NSGA2
16698	149		0.9992724822948222	0.997905351696746	0.5077284795032174	24445	3	100.0		NSGA2
16847	149		0.8635655108498611	0.6491482776026607	0.5142255818053596	21304	1	89.0		NSGA2
16996	149		0.8750170767259206	0.6359103451173245	0.5197910878986554	16815	4	64.0		NSGA2
17145	149		0.9153572855041712	0.9042683694648466	0.509860776024259	17531	0	86.0		NSGA2
17294	149		0.85337626201639	0.6867310199371319	0.5121555731942398	22134	2	100.0		NSGA2
17443	149		0.9999809185153872	0.9999992405656704	0.5033595614888161	20218	3	35.0		NSGA2
17592	149		0.9030341008592496	0.7637692771814084	0.5216202994725201	19003	1	57.0		NSGA2
17741	149		0.8891397050194614	0.6698297437464455	0.5178629425138032	16359	4	69.0		NSGA2
17890	149		0.9365535833556686	0.9360164041434784	0.5142062520858828	19017	0	92.0		NSGA2
18039	149		0.8699969887812924	0.6958665597387903	0.5118325174273016	21596	2	128.0		NSGA2
18188	149		0.9991593655193012	0.9999507749272062	0.5061536779975954	14328	3	22.0		NSGA2
18337	149		0.8621370340313023	0.6478731299281204	0.510268527996167	18355	1	70.0		NSGA2
18486	149		0.8873560657375263	0.6506220825410813	0.5185056848944234	20596	4	91.0		NSGA2
18635	149		0.9271086487134642	0.9524162884066912	0.5094222360331165	17951	0	102.0		NSGA2
18784	149		0.8651391687507818	0.6763693104274046	0.5111108565668598	22380	2	122.0		NSGA2
18933	149		0.9999705187679134	0.9999984084395612	0.5039605456272123	20219	3	79.0		NSGA2
19082	149		0.958014747585434	0.9229786910144496	0.5207857995101836	13857	1	105.0		NSGA2
19231	149		0.9174650608227694	0.7474246636042843	0.5160281125382802	17348	4	84.0		NSGA2
19380	149		0.9555249445821364	0.9508568716045938	0.5140192967687626	16380	0	65.0		NSGA2
19529	149		0.8761415166891474	0.6880281635608292	0.5148490366673412	21503	2	88.0		NSGA2
19678	149		0.999987093416624	0.9999998943658984	0.5059787570420183	23112	3	55.0		NSGA2
19827	149		0.928790119184486	0.8012218045112781	0.5141901393446116	19913	1	68.0		NSGA2
19976	149		0.8753504167073402	0.6201635996455652	0.5182567854205445	14231	4	102.0		NSGA2
20125	149		0.94012874835622	0.9195576737187456	0.5089007319608146	20755	0	116.0		NSGA2
20274	149		0.8837034828860088	0.7011452184081252	0.5134470759905713	22448	2	102.0		NSGA2
20423	149		0.9992531316377165	0.997878116783988	0.5066094459999082	25949	3	119.0		NSGA2
20572	149		0.8955467438226477	0.718232044198895	0.5195075151902783	20872	1	97.0		NSGA2
20721	149		0.8891397050194614	0.65458053235487	0.5180736242547815	15203	4	108.0		NSGA2
20870	149		0.9475242440791	0.9375315526151088	0.5112722668917419	17961	0	73.0		NSGA2
21019	149		0.9002437486431938	0.7878727984584522	0.515474552957359	17062	2	106.0		NSGA2
21168	149		0.9999619990553876	0.9999997602925912	0.5075717613961054	28200	3	70.0		NSGA2
21317	149		0.9367943407762024	0.844664917627847	0.5242326835338034	22034	1	69.0		NSGA2
21466	149		0.880064445684439	0.6444985041951575	0.5145454545454545	21638	4	145.0		NSGA2
21615	149		0.9365535833556686	0.9454159206937276	0.5078516612695737	19455	0	75.0		NSGA2
21764	149		0.8853158993213739	0.7369166214845658	0.5141583105095181	22546	2	96.0		NSGA2
21913	149		0.99999926500027	0.9999999936136896	0.5051711679161774	22552	3	139.0		NSGA2
22062	149		0.9354344912380416	0.8410639690630151	0.5207660557325862	19374	1	124.0		NSGA2
22211	149		0.8909092769116452	0.6728018084763255	0.5196439065798925	17170	4	81.0		NSGA2
22360	149		0.9487962079735204	0.9469772718836676	0.5071507150715071	17021	0	70.0		NSGA2
22509	149		0.8691470176305176	0.635218997612192	0.5156214829154099	19713	2	86.0		NSGA2
22658	149		0.9999823184896532	0.9999997796954884	0.5055446472399482	22084	3	60.0		NSGA2
22807	149		0.9038657437039728	0.7501683502074047	0.5223848564192815	24716	1	96.0		NSGA2
22956	149		0.8854917686338083	0.6468442097674236	0.5197731486530701	21691	4	85.0		NSGA2
23105	149		0.9345966827519236	0.9392542931050568	0.5113486986241346	16016	0	84.0		NSGA2
23254	149		0.857864926374867	0.6787048344695084	0.5109068712136918	21653	2	166.0		NSGA2
23403	149		0.9992327834300864	0.9977929980681493	0.5057008642510205	21842	3	131.0		NSGA2
23552	149		0.8644349899502326	0.6998208407429766	0.5123174163577076	20407	1	96.0		NSGA2
23701	149		0.8821103813436818	0.6940953545347845	0.519492363476541	13028	4	80.0		NSGA2
23850	149		0.9598012667919186	0.9483415556488553	0.5113142807505211	17244	0	76.0		NSGA2
23999	149		0.8622249895455183	0.6361653824441473	0.5113051719469267	20930	2	78.0		NSGA2
24148	149		0.9999700737811316	0.9999995821188316	0.504122698338104	12224	3	42.0		NSGA2
24297	149		0.9099547125647908	0.7534584980237153	0.5162373534955264	24173	1	154.0		NSGA2
24446	149		0.892539918891974	0.690051580824918	0.5155510630262369	15890	4	71.0		NSGA2
24595	149		0.9494386752018672	0.9413955489737952	0.5114531294312703	15679	0	60.0		NSGA2
24744	149		0.8742256325784827	0.6921401743032469	0.5114552397114976	24227	2	96.0		NSGA2
24893	149		0.9999999400000018	0.999999820000016	0.505885285701899	18265	3	52.0		NSGA2
25042	149		0.9022928131191263	0.7385886104673082	0.5186379773140531	21048	1	81.0		NSGA2
25191	149		0.8864803235959915	0.6556379575170056	0.5137429444704728	21119	4	134.0		NSGA2
25340	149		0.9197026533066928	0.930861013909875	0.5098172802001429	21395	0	137.0		NSGA2
25489	149		0.8487541991898381	0.6160947322519199	0.5110160088762086	19351	2	72.0		NSGA2
25638	149		0.999317246563206	0.998047468185076	0.5048790788654752	21632	3	76.0		NSGA2
25787	149		0.9693326611560192	0.9107905982905984	0.5252891977363515	21397	1	123.0		NSGA2
25936	149		0.877016171940958	0.6345621583185898	0.5136743958342604	14701	4	68.0		NSGA2
26085	149		0.9242608070598108	0.930105503648874	0.5081371269076667	17477	0	105.0		NSGA2
26234	149		0.8361022755704667	0.5677083189047804	0.5114159311709389	17061	2	103.0		NSGA2
26383	149		0.9997730907477992	0.9999925834209312	0.5044390372221491	15644	3	65.0		NSGA2
26532	149		0.8923835230612672	0.7106481481481481	0.5140612984730308	13331	1	52.0		NSGA2
26681	149		0.8909711044333231	0.6506050465487067	0.5180058741013501	18039	4	90.0		NSGA2
26830	149		0.9496318128201706	0.9429165515221474	0.5113568373700889	19683	0	105.0		NSGA2
26979	149		0.8681991431649349	0.5983094402736315	0.5115701925011737	21184	2	109.0		NSGA2
27128	149		0.999993593353856	0.9999911398276752	0.5050792837783042	16768	3	126.0		NSGA2
27277	149		0.9186004495192004	0.7751396648044694	0.518613354343116	22291	1	81.0		NSGA2
27426	149		0.8828014010666639	0.6415039750210179	0.5185517913194069	16277	4	96.0		NSGA2
27575	149		0.9414130421838854	0.9535361371286788	0.5145738942826321	14788	0	67.0		NSGA2
27724	149		0.9157434187847084	0.7645840009902426	0.5126599634369288	23351	2	119.0		NSGA2
27873	149		0.999914122021058	0.999998054518248	0.5055081033727552	23236	3	80.0		NSGA2
28022	149		0.9630554248713584	0.8964029117908294	0.5245629078132843	21950	1	93.0		NSGA2
28171	149		0.9088399378520378	0.6948280357378241	0.520692038532982	15634	4	59.0		NSGA2
28320	149		0.9103415247757012	0.8985834271760977	0.5088807380237858	18265	0	89.0		NSGA2
28469	149		0.871263190250748	0.684406939309548	0.5115109877610446	18763	2	122.0		NSGA2
28618	149		0.9991697875729344	0.9999884624191712	0.506392483056069	15933	3	61.0		NSGA2
28767	149		0.8577912326520893	0.6311677631578948	0.5176043239458195	19053	1	81.0		NSGA2
28916	149		0.8963179483523462	0.6997563923386196	0.5229944787268593	12672	4	75.0		NSGA2
29065	149		0.9555249445821364	0.9542329313245522	0.5133848771347964	15736	0	79.0		NSGA2
29214	149		0.8785559850390463	0.745513118062809	0.516171020120014	26126	2	92.0		NSGA2
29363	149		0.999948959635937	0.9999839136291006	0.5037497869439237	12009	3	52.0		NSGA2
29512	149		0.8823258718645413	0.655361687987192	0.5138315860669598	16804	4	81.0		NSGA2
29662	149		0.9311974600419648	0.7463147117194029	0.504342552159146	13277	0	85.0		GB-EPI
29812	149		0.8448824729278215	0.523928995303613	0.5021228771228772	21218	2	98.0		GB-EPI
29962	149		0.9922649969847452	0.9769779248004662	0.5025031516679597	13112	3	81.0		GB-EPI
30112	149		0.8526185355887261	0.6217387894031838	0.504191599864514	17310	1	99.0		GB-EPI
30262	149		0.8533059103908449	0.5341350640111125	0.5026791793717991	13049	4	80.0		GB-EPI
30412	149		0.940305388044866	0.7775320029679904	0.5054610682965719	12983	0	81.0		GB-EPI
30562	149		0.8355845840056402	0.5044636019881898	0.5031679399264725	16620	2	92.0		GB-EPI
30712	149		0.9645340662211548	0.8973807469900539	0.5028290448605685	10105	3	52.0		GB-EPI
30862	149		0.8479099336090314	0.6157162907482383	0.5027195281782437	18458	1	61.0		GB-EPI
31012	149		0.8355509513785547	0.487582927325657	0.5022090932442846	13194	4	48.0		GB-EPI
31162	149		0.9202820759038568	0.7991429054179897	0.5030627201330096	12396	0	71.0		GB-EPI
31312	149		0.8104789149221975	0.4558834919123291	0.5014303953092492	16850	2	97.0		GB-EPI
31462	149		0.99478833187319	0.9893329324160508	0.5016012305519832	15556	3	61.0		GB-EPI
31612	149		0.8638172779468902	0.6445634266886325	0.5020320855614973	15303	1	58.0		GB-EPI
31762	149		0.8584332144553247	0.5430327868852459	0.5010906418190009	13496	4	77.0		GB-EPI
31912	149		0.9271427584085702	0.7585070577359989	0.5031134256382213	12738	0	73.0		GB-EPI
32062	149		0.8067509490134704	0.4309238442705189	0.5033050825953462	16710	2	73.0		GB-EPI
32212	149		0.9980905658210408	0.9960734209991516	0.5005622436830268	13090	3	83.0		GB-EPI
32362	149		0.8535036162327236	0.6217504332755633	0.5015416644705634	16224	1	125.0		GB-EPI
32512	149		0.8461405668614722	0.512589928057554	0.5013380909901873	13395	4	67.0		GB-EPI
32662	149		0.9200704655078478	0.7333541088145931	0.5052146210596915	13532	0	55.0		GB-EPI
32812	149		0.7948901689834994	0.4072708544429257	0.5033260345353252	15178	2	101.0		GB-EPI
32962	149		0.9985854377384076	0.9966088479009084	0.5007340870731313	12808	3	75.0		GB-EPI
33112	149		0.8554920937224526	0.6261061946902655	0.5030540367469583	19779	1	104.0		GB-EPI
33262	149		0.8320647754812045	0.4793233082706766	0.5034081959644787	13436	4	81.0		GB-EPI
33412	149		0.945389434067216	0.7906143074681136	0.5037106364236952	15611	0	65.0		GB-EPI
33562	149		0.7894586420790267	0.4021353947182513	0.5030487804878049	16576	2	120.0		GB-EPI
33712	149		0.9982666564307056	0.9961397539908892	0.5026460958873391	12266	3	58.0		GB-EPI
33862	149		0.8829080913204265	0.6882504288164666	0.5028362442155546	17344	1	78.0		GB-EPI
34012	149		0.8728235141782593	0.5857305759386635	0.5041459369817579	10417	4	54.0		GB-EPI
34162	149		0.929222990974809	0.7450358393479279	0.5037827990182435	12662	0	80.0		GB-EPI
34312	149		0.7994066585480366	0.4142948881912783	0.503436709556802	15535	2	63.0		GB-EPI
34462	149		0.9992039282719682	0.9976243581682376	0.502096448947472	22874	3	157.0		GB-EPI
34612	149		0.854055597491507	0.6229575163398693	0.5019902612459421	18122	1	118.0		GB-EPI
34762	149		0.8465430393000766	0.5135658914728682	0.5045146099080391	10552	4	52.0		GB-EPI
34912	149		0.9107383278579592	0.7226774572965484	0.5025931356576518	12546	0	74.0		GB-EPI
35062	149		0.7917359459752547	0.4233454841091327	0.5037074174736786	14774	2	69.0		GB-EPI
35212	149		0.9439576587380606	0.8411240688983462	0.5013992972418296	8320	3	48.0		GB-EPI
35362	149		0.8950364938947759	0.717005076142132	0.5044013832918918	19391	1	109.0		GB-EPI
35512	149		0.8643597566527937	0.5738470734080967	0.5029882789834049	13017	4	66.0		GB-EPI
35662	149		0.9384822099571548	0.8168882993103864	0.5044748796528579	12687	0	48.0		GB-EPI
35812	149		0.8278455238826049	0.4867211321132781	0.5026749242324416	17333	2	89.0		GB-EPI
35962	149		0.984570826223375	0.9766761184588192	0.5019523936881519	11971	3	69.0		GB-EPI
36112	149		0.8489207145364508	0.6117886178861789	0.5026144502845938	19483	1	131.0		GB-EPI
36262	149		0.8710208900573139	0.5761211190835154	0.5038003622220243	11493	4	51.0		GB-EPI
36412	149		0.9258263772931422	0.745271422296502	0.5047456340167046	12551	0	76.0		GB-EPI
36562	149		0.8374258304782931	0.4973437253308614	0.5033380182712579	18243	2	89.0		GB-EPI
36712	149		0.9966983584680188	0.9901277419238824	0.5018838363114112	15796	3	55.0		GB-EPI
36862	149		0.8958675005032847	0.7190040650406504	0.5011535209566372	19275	1	125.0		GB-EPI
37012	149		0.8683662297940018	0.5699362710634786	0.5024253037441111	11804	4	41.0		GB-EPI
37162	149		0.9213416775431414	0.787143190152228	0.5043499000545156	15144	0	102.0		GB-EPI
37312	149		0.7957000781855359	0.4020616995143568	0.5024102014768894	17335	2	103.0		GB-EPI
37462	149		0.9798888588223504	0.9593443528962003	0.5028782064229449	15241	3	90.0		GB-EPI
37612	149		0.9233816167941724	0.7873062015503876	0.502951084938193	16301	1	104.0		GB-EPI
37762	149		0.8692337266280638	0.5731592133758306	0.5033259285143771	15986	4	110.0		GB-EPI
37912	149		0.9325722354244728	0.7314084158321945	0.5049534282937929	12966	0	75.0		GB-EPI
38062	149		0.8059436769497593	0.4607471946528054	0.5016017595448135	15034	2	82.0		GB-EPI
38212	149		0.9991618634208376	0.99748769709252	0.5022398345968297	14274	3	75.0		GB-EPI
38362	149		0.8668121250310361	0.6662775147899253	0.5019130720274775	18110	1	78.0		GB-EPI
38512	149		0.8508177438457669	0.5327000499913288	0.5035610731075641	12003	4	74.0		GB-EPI
38662	149		0.9272870092005816	0.7120208008209796	0.5033245117123422	14875	0	95.0		GB-EPI
38812	149		0.8141936710107811	0.4449873388704786	0.5025963616086987	18253	2	110.0		GB-EPI
38962	149		0.9990618438305991	0.997218459938124	0.5029945438396143	12126	3	42.0		GB-EPI
39112	149		0.9391539517993586	0.8283433133732534	0.5042056325916371	19853	1	85.0		GB-EPI
39262	149		0.8408964152537145	0.5	0.5036131673852328	14592	4	56.0		GB-EPI
39412	149		0.9365051597987448	0.8064139424615944	0.5030926334683581	13290	0	50.0		GB-EPI
39562	149		0.8326770799982096	0.4853603224913201	0.5023593292666247	15853	2	73.0		GB-EPI
39712	149		0.9926711310815332	0.9848212882939188	0.5026802264415611	12809	3	49.0		GB-EPI
39862	149		0.8870301920967875	0.697935368043088	0.5029778859599151	19135	1	146.0		GB-EPI
40012	149		0.8485739798761129	0.5498009579304588	0.5032962505150391	12864	4	60.0		GB-EPI
40162	149		0.9490792236419148	0.9080532181947336	0.5053031028538594	13728	0	84.0		GB-EPI
40312	149		0.8021205640740955	0.4224049643406556	0.5030682522282065	17802	2	121.0		GB-EPI
40462	149		0.9795408170963128	0.940030159298443	0.5006192777521432	12034	3	69.0		GB-EPI
40612	149		0.8793256464426469	0.6799065420560747	0.5040431627707714	17439	1	83.0		GB-EPI
40762	149		0.8305732795870858	0.4766049601398662	0.5030893862419332	12878	4	62.0		GB-EPI
40912	149		0.9179683493954444	0.7206928021814365	0.5043222817506535	13095	0	62.0		GB-EPI
41062	149		0.8151410778007759	0.4944147659717532	0.500975120014771	18116	2	62.0		GB-EPI
41212	149		0.996001738250438	0.9884114303078996	0.5008704167120008	8764	3	56.0		GB-EPI
41362	149		0.9120128385936324	0.7589234355252651	0.5024957698815566	17700	1	88.0		GB-EPI
41512	149		0.851138727493362	0.5248091603053435	0.5029926095555325	12770	4	81.0		GB-EPI
41662	149		0.9147040738928958	0.6819006757072382	0.5042071802543007	12993	0	93.0		GB-EPI
41812	149		0.8297628561436593	0.5147111297841457	0.5022709475332812	16318	2	87.0		GB-EPI
41962	149		0.9999970600043218	0.9999943515387156	0.5012234340044743	13086	3	59.0		GB-EPI
42112	149		0.8290215116012943	0.5699115838405804	0.5028320554044027	17354	1	139.0		GB-EPI
42262	149		0.8668003713640822	0.564516129032258	0.5028158554321255	13624	4	100.0		GB-EPI
42412	149		0.935774462536001	0.8195784287026693	0.5040514146959459	12950	0	56.0		GB-EPI
42562	149		0.8232391294549715	0.4897531901106842	0.5033781119377481	15706	2	60.0		GB-EPI
42712	149		0.9991899581171751	0.9975888770344084	0.5010159160176092	13628	3	22.0		GB-EPI
42862	149		0.8456296345723733	0.6047008547008547	0.5024876157656687	17947	1	99.0		GB-EPI
43012	149		0.8566189314540755	0.5384615259608452	0.5016832034018426	13125	4	62.0		GB-EPI
43162	149		0.9321632386380316	0.7770530371133239	0.5047213956613553	14532	0	112.0		GB-EPI
43312	149		0.8004396656066607	0.42100649418051	0.5020711683385737	18290	2	116.0		GB-EPI
43462	149		0.9996271878450618	0.9999693166083976	0.5020529801324504	15200	3	87.0		GB-EPI
43612	149		0.8597365154761254	0.6357365398743051	0.5021509821887501	19572	1	86.0		GB-EPI
43762	149		0.870195119514943	0.5758911822950635	0.5026067814937824	12770	4	58.0		GB-EPI
43912	149		0.9150491078036086	0.7233469483275592	0.5064759991541552	16974	0	92.0		GB-EPI
44062	149		0.8233392722337339	0.4638874948402716	0.5018467392926429	15439	2	43.0		GB-EPI
44212	149		0.9954632330087578	0.986496567979883	0.5010492963542096	10141	3	60.0		GB-EPI
44362	149		0.8574784418416463	0.6352620050330375	0.5031098927013324	15601	1	67.0		GB-EPI
44512	149		0.8441620938462951	0.5453602308961307	0.5033789724908931	15166	4	91.0		GB-EPI
